# Supplementary material for: CNK2 promotes cancer cell motility by mediating ARF6 activation downstream of AXL signalling
Source: Nat Commun. 2023 Jun 15;14:3560. doi: 10.1038/s41467-023-39281-z (PMC10272126; doi:10.1038/s41467-023-39281-z)
Supplement: Supplementary file 4 — Supplementary Data 1 [file 41467_2023_39281_MOESM4_ESM.xlsx]

## Sheet: Supplementary Data 1
Supplementary Data 1. Mass spectrometry analysis of biotinylated proteins in Flp-In T-REx HEK293 cells expressing the indicated FLAG-BirA*-CNK constructs
		SAINT score			Total spectral counts
		FLAG-BirA*			FLAG-BirA*-CNK1			FLAG-BirA*-CNK2A				FLAG-BirA*-CNK3			FLAG-BirA*-EGFP				FLAG-BirA*
Protein ID	Gene Name	CNK1	CNK2A	CNK3	1	2	3	1	2	3	4	1	2	3	1	2	3	4	1	2	3
Q969H4	CNKSR1	1	0.75	0.33	172	349	144	0	5	78	8	0	5	0	0	0	0	0	0	0	0
Q8WXI2	CNKSR2	0	1	1	0	0	0	681	1149	495	278	12	27	4	0	0	0	0	0	0	0
Q6P9H4	CNKSR3	0	0	1	0	0	0	0	0	0	0	156	293	78	0	0	0	0	0	0	0
Q9UKE5	TNIK	0	1	1	0	0	0	133	133	169	115	79	113	36	0	0	2	0	0	3	0
O95819	MAP4K4	0	1	1	0	1	0	108	106	155	71	77	122	37	0	0	2	2	0	0	0
Q8N4C8	MINK1	0	1	1	0	0	1	78	73	79	34	41	50	18	0	0	0	0	0	0	0
Q03001	DST	0	1	1	5	6	6	101	63	212	88	144	203	68	8	5	14	7	9	11	26
Q14160	SCRIB	0	1	1	0	2	0	99	92	167	88	34	59	26	2	2	6	3	2	7	3
Q96RT1	ERBIN	0	1	0.99	2	2	0	73	49	88	39	41	67	17	4	0	7	3	2	7	2
O75665	OFD1	1	1	1	13	9	17	40	26	26	32	48	37	23	0	0	0	0	2	0	0
P35240	NF2	0	1	1	0	0	0	39	19	27	10	31	57	9	0	0	0	0	0	0	0
Q9C0H5	ARHGAP39	0	1	1	0	0	0	34	12	62	26	30	36	8	0	0	0	0	0	0	0
Q15438	CYTH1	1	1	0	42	51	39	39	38	85	41	0	0	0	0	0	0	0	0	0	0
Q99418	CYTH2	1	1	0	53	70	46	28	43	59	36	0	0	0	0	0	0	0	0	0	0
O43739	CYTH3	1	1	0	17	36	25	26	21	56	29	0	0	0	0	0	0	0	0	0	0
O14936	CASK	0	1	0	0	0	0	21	7	12	4	0	0	0	0	0	0	0	0	0	0
Q92738	USP6NL	0	1	1	0	0	0	15	3	15	13	13	7	7	0	0	0	0	0	0	0
Q8TAA9	VANGL1	0	1	0.98	0	0	0	12	9	28	5	13	23	2	0	0	0	0	0	0	0
Q8NHQ8	RASSF8	0.07	1	1	2	0	0	11	6	25	8	19	40	8	0	0	2	0	0	1	0
Q9UBX3	SLC25A10	0	1	0.67	0	0	0	3	4	10	3	4	6	0	0	0	0	0	1	0	0
Q12959	DLG1	0	0.99	0.36	0	0	0	48	38	108	40	11	33	4	1	0	9	4	0	16	0
Q8TDM6	DLG5	0.33	0.75	1	0	0	6	18	0	19	22	27	7	10	0	0	0	1	0	0	0
A5YKK6	CNOT1	0.14	0.98	0.91	0	1	6	28	17	28	9	29	48	6	0	0	2	0	3	4	0
Q9UIV1	CNOT7	0.27	0.89	0.65	0	2	0	4	1	2	3	0	8	2	0	0	0	0	0	0	0
Q9H9A5	CNOT10	0.59	0.75	1	0	2	3	14	0	18	8	16	34	4	0	1	0	0	0	0	0
Q9UKZ1	CNOT11	0.33	0.75	0.96	0	0	3	7	0	4	3	2	14	2	0	0	1	0	0	0	0
Q96J84	KIRREL	0	0.98	0.67	0	0	0	11	5	10	2	6	17	0	0	0	0	0	0	0	0
Q8IY63	AMOTL1	0	0.98	1	0	0	0	8	2	19	6	18	62	3	0	0	0	0	0	0	0
Q9HCH0	NCKAP5L	0.27	0.98	0.56	0	2	0	8	4	4	2	5	1	0	0	0	0	0	0	0	0
Q9C0D5	TANC1	0	0.96	0.97	0	0	1	13	3	12	8	11	5	4	0	0	0	0	0	2	0
Q9C0B5	ZDHHC5	0	0.96	0.67	0	0	0	7	2	2	4	7	18	0	0	0	0	0	0	0	0
O60292	SIPA1L3	0	0.96	0.9	0	0	0	2	2	4	3	10	8	1	0	0	0	0	0	0	0
P29317	EPHA2	0	0.95	0.98	0	0	0	21	6	28	12	17	31	8	1	0	0	0	1	4	0
P27448	MARK3	0	0.91	0.67	0	0	0	20	1	7	8	5	9	0	0	0	0	0	0	0	0
Q9BT92	TCHP	0	0.91	0.65	0	0	0	12	1	4	3	4	0	2	0	0	0	0	0	0	0
Q9BYL1	SAMD10	0	0.89	0	0	0	0	7	1	3	2	0	0	0	0	0	0	0	0	0	0
Q8TDD1	DDX54	0.59	0.89	0.65	2	3	0	1	2	6	4	0	5	2	0	0	0	0	0	0	0
O60716	CTNND1	0	0.86	0.99	0	0	0	11	4	4	4	19	39	8	0	3	0	0	0	0	0
Q12923	PTPN13	0	0.81	1	0	0	0	14	4	36	11	38	57	17	1	0	1	0	1	5	2
Q9UPS8	ANKRD26	0.27	0.75	0.97	0	0	2	10	8	0	8	3	2	3	0	0	0	0	0	0	0
Q86X29	LSR	0	0.75	0.84	0	0	0	6	0	5	4	3	8	1	0	0	0	0	0	1	0
Q9ULK5	VANGL2	0	0.75	0.9	0	0	0	4	5	14	0	13	31	1	0	0	0	0	0	0	0
Q13136	PPFIA1	0	0.75	1	0	0	0	3	0	5	5	12	21	12	0	0	0	0	0	1	0
Q9BRK4	LZTS2	0	0.73	1	0	0	0	12	2	5	0	17	16	5	0	0	0	0	0	0	0
Q9HAU0	PLEKHA5	0	0.73	1	0	0	0	9	0	16	2	21	46	6	0	0	0	0	0	0	0
Q9UPN4	CEP131	0.74	0.73	1	7	1	4	2	3	0	4	45	20	27	0	0	0	1	0	0	0
Q99569	PKP4	0	0.69	1	0	0	0	2	0	2	2	6	9	3	1	0	0	0	0	0	0
Q9HB21	PLEKHA1	0	0.66	0.97	0	0	0	23	0	18	5	14	18	7	0	0	3	2	3	0	0
Q86W92	PPFIBP1	0	0.64	1	0	0	0	2	0	1	4	5	7	5	0	0	0	0	0	0	0
Q9Y6M7	SLC4A7	0	0.6	0.98	0	0	0	4	2	1	0	6	9	2	0	0	0	0	1	0	0
Q8TEW0	PARD3	0	0.57	1	0	0	0	6	1	1	0	11	11	4	0	0	0	0	0	0	0
O95613	PCNT	0.98	0.57	1	3	15	3	1	0	6	1	5	15	5	0	0	0	0	0	0	0
P49757	NUMB	0.27	0.5	0.98	0	2	0	19	0	8	0	7	12	2	0	0	0	0	0	0	0
A6NKD9	CCDC85C	0.44	0.5	0.89	3	0	1	15	4	0	0	5	1	3	0	0	0	0	0	0	0
Q9NVI1	FANCI	0.8	0.5	0.11	18	11	6	9	2	6	0	0	2	0	0	0	0	0	1	5	0
Q96KQ4	PPP1R13B	0.33	0.46	0.98	0	4	0	2	0	0	2	11	5	2	0	0	0	0	0	0	0
Q8TEP8	CEP192	0.27	0.39	0.98	0	0	2	0	0	1	2	16	16	2	0	0	0	0	0	0	0
Q9UNX3	RPL26L1	0.33	0.25	1	0	0	9	0	0	0	14	9	7	9	0	0	0	0	0	0	0
Q5VT06	CEP350	0.6	0.25	1	0	2	4	0	0	0	3	11	7	4	0	0	0	0	0	0	0
Q99550	MPHOSPH9	0.27	0.23	0.96	0	0	2	2	0	0	0	2	5	2	0	0	0	0	0	0	0
Q6WCQ1	MPRIP	0.23	0.18	0.9	0	11	0	0	0	8	0	13	16	8	1	0	1	2	0	1	7
Q9UPN3	MACF1	0	0.04	0.82	0	0	0	0	0	0	3	16	17	5	10	0	0	1	0	0	0
Q15154	PCM1	0	0.01	1	19	26	18	33	11	39	23	129	125	61	3	11	25	8	4	24	14
Q8IXI1	RHOT2	0	0	0.8	0	0	0	1	0	0	0	2	2	1	0	0	0	0	0	0	1
Q8N0Z3	SPICE1	0.26	0	0.84	0	2	0	1	0	0	0	3	5	1	0	0	0	1	0	0	0
Q6XZF7	DNMBP	0	0	0.88	0	0	0	1	0	0	0	4	4	2	0	0	1	0	0	1	0
Q9H792	PEAK1	0	0	0.89	0	0	0	1	1	0	0	9	4	1	0	0	0	0	0	0	0
Q9P0L0	VAPA	0	0	1	0	0	0	0	0	0	0	5	13	3	0	0	0	0	0	1	0
O75976	CPD	0	0	0.89	0	0	0	0	0	0	0	4	5	1	0	0	0	0	0	0	0
Q6IQ23	PLEKHA7	0	0	1	0	0	0	0	0	0	0	3	4	7	0	0	0	0	0	0	0
O15164	TRIM24	0.93	0	0	2	5	5	0	0	0	0	0	0	0	0	0	0	0	0	1	0
Q96DN5	TBC1D31	0	0	0.97	0	0	1	0	0	0	1	3	3	2	0	0	0	0	0	0	0
P51798	CLCN7	0	0	0.86	0	0	0	0	0	0	0	2	2	1	0	0	0	0	0	0	0
O94986	CEP152	1	0	0.89	4	22	4	0	0	0	1	4	14	1	0	0	0	0	0	0	0
Q8WXW3	PIBF1	0	0	0.9	0	0	0	0	0	0	0	8	1	5	0	0	0	0	0	0	0
Q9Y4B5	MTCL1	0	0	0.98	0	0	0	0	0	0	0	7	2	4	0	0	0	0	0	0	0
Q9ULM3	YEATS2	1	0	0	5	7	10	0	0	0	0	0	0	0	0	0	0	1	0	0	0
Q5SYE7	NHSL1	0	0	1	0	0	0	0	0	0	0	10	13	3	0	0	0	0	0	0	0
