# Supplementary material for: CNK2 promotes cancer cell motility by mediating ARF6 activation downstream of AXL signalling
Source: Nat Commun. 2023 Jun 15;14:3560. doi: 10.1038/s41467-023-39281-z (PMC10272126; doi:10.1038/s41467-023-39281-z)
Supplement: Supplementary file 5 — Supplementary Data 2 [file 41467_2023_39281_MOESM5_ESM.xlsx]

## Sheet: Supplementary Data 2
		Supplementary Data 2. Average RT-qPCR Ct values for CNKSR1, CNKSR2, and CNKSR3 mRNA in 39 cancer cell lines.
			CNKSR1	CNKSR2	CNKSR3			Media			Provider	Catalog #
		Kelly	29.3683	23.5423	25.0927	Neuroblastoma		RPMI-1640 + 10% FBS			DSMZ	ACC 355
		DMS114	32.8206	23.7028	24.5733	Lung carcinoma; small cell lung cancer		Waymouth's MB 752/1 + 10% FBS			ATCC	CRL-2066
		SK-N-BE(2)	31.8677	23.8457	24.689	Neuroblastoma		DMEM + 10% FBS			ATCC	CRL-2271
		MeWo	33.6192	24.7101	23.973	Melanoma		RPMI-1640 + 10% FBS			ATCC	HTB-65
		A549	34.7594	25.147	25.4676	Lung adenocarcinoma		RPMI-1640 + 10% FBS			ATCC	CCL-185
		SK-MEL-30	33.5416	26.2197	25.6755	Melanoma		RPMI-1640 + 10% FBS			DSMZ	ACC 151
		LN-229	33.3176	26.2919	24.8154	Glioblastoma		DMEM + 10% FBS			ATCC	CRL-2611
		U2OS	31.215	26.4569	25.59	Osteosarcoma		DMEM + 10% FBS			ATCC	HTB-96
		A375	34.5256	26.5092	25.4278	Melanoma		DMEM + 10% FBS			ATCC	CRL-1619
		U-87 MG	37.2563	26.5411	29.0536	Glioblastoma		DMEM + 10% FBS			ATCC	HTB-14
		HOS	30.8118	26.8028	24.3217	Osteosarcoma		DMEM + 10% FBS			ATCC	CRL-1543
		MG-63	31.2656	27.7985	24.3335	Osteosarcoma		DMEM + 10% FBS			ATCC	CRL-1427
		A-427	26.506	28.092	26.5159	Lung carcinoma		DMEM + 10% FBS			ATCC	HTB-53
		MDA-MB-231	30.6705	30.5955	24.6929	Breast adenocarcinoma		RPMI-1640 + 10% FBS			ATCC	HTB-26
		NCI-H2122	27.8812	31.4647	25.961	Adenocarcinoma; non-small cell lung cancer (stage 4)		RPMI-1640 + 10% FBS			ATCC	CRL-5985
		Jurkat	34.5736	31.5043	31.6428	Acute T cell leukemia		RPMI-1640 + 10% FBS			DSMZ	ACC 282
		Colo205	32.5824	32.4793	25.3417	Colorectal adenocarcinoma		RPMI-1640 + 10% FBS			ATCC	CCL-222
		CaCo-2	27.3652	33.8304	23.2147	Colorectal adenocarcinoma		DMEM + 10% FBS			ATCC	HTB-37
		NCI-H1666	28.0762	35.3346	25.0478	Bronchoalveolar adenocarcinoma		RPMI-1640 + 10% FBS			ATCC	CRL-5885
		Calu-6	34.9877	35.464	25.6308	Anaplastic carcinoma; lung adenocarcinoma		RPMI-1640 + 10% FBS			ATCC	HTB-56
		SW620	28.7316	36.583	26.2416	Colorectal adenocarcinoma (Dukes' type C)		RPMI-1640 + 10% FBS			ATCC	CCL-227
		HeLa	30.4458	37.0129	27.9101	Cervix adenocarcinoma		DMEM + 10% FBS			ATCC	CCL-2
		HT-29	27.8639	37.0591	26.8242	Colorectal adenocarcinoma		RPMI-1640 + 10% FBS			ATCC	HTB-38
		Colo678	26.5307	37.2378	29.7621	Colorectal adenocarcinoma		RPMI-1640 + 10% FBS			DSMZ	ACC 194
		SW480	28.2199	37.285	27.2208	Colorectal adenocarcinoma		RPMI-1640 + 10% FBS			ATCC	CCL-228
		HepG2	27.9604	37.476	22.7557	Hepatocellular carcinoma		RPMI-1640 + 10% FBS			ATCC	HB-8065
		LoVo	26.4644	37.7849	25.0436	Colorectal adenocarcinoma (Dukes' type C, grade IV)		RPMI-1640 + 10% FBS			ATCC	CCL-229
		NCI-H2087	25.8885	37.9302	23.5077	Lung adenocarcinoma; non-small cell lung cancer (stage 1)		RPMI-1640 + 10% FBS			ATCC	CRL-5922
		NCI-H508	27.6456	ND	26.1383	Colorectal adenocarcinoma		RPMI-1640 + 10% FBS			ATCC	CCL-253
		HCT-15	27.2599	ND	24.9899	Colorectal adenocarcinoma (Dukes' type C)		RPMI-1640 + 10% FBS			ATCC	CCL-225
		HCT-116	28.4513	ND	25.1532	Colorectal adenocarcinoma		RPMI-1640 + 10% FBS			ATCC	CCL-247
		LS 174T	27.5793	ND	26.7127	Colorectal adenocarcinoma (Dukes' type B)		DMEM + 10% FBS			ATCC	CL-188
		A-431	27.888	ND	25.8976	Epidermoid squamous cell carcinoma		DMEM + 10% FBS			ATCC	CRL-1555
		NCI-H2405	28.3138	ND	25.006	Adenocarcinoma; non-small cell lung cancer (stage 4)		RPMI-1640 + 10% FBS			ATCC	CRL-5944
		NCI-H441	25.9651	ND	24.0795	Papillary adenocarcinoma		RPMI-1640 + 10% FBS			ATCC	CRM-HTB-174
		SW900	28.0464	ND	24.182	Lung squamous cell carcinoma (grade IV)		RPMI-1640 + 10% FBS			ATCC	HTB-59
		MIA PaCa-2	34.5795	ND	24.8205	Pancreatic adenocarcinoma		RPMI-1640 + 10% FBS			ATCC	CRM-CRL-1420
		Panc 10.05	27.0273	ND	25.9155	Pancreatic adenocarcinoma		RPMI-1640 + 10% FBS			ATCC	CRL-2547
		T24	29.2699	ND	28.7537	Urinary bladder cell carcinoma		RPMI-1640 + 10% FBS			ATCC	HTB-4
