# Supplementary material for: CNK2 promotes cancer cell motility by mediating ARF6 activation downstream of AXL signalling
Source: Nat Commun. 2023 Jun 15;14:3560. doi: 10.1038/s41467-023-39281-z (PMC10272126; doi:10.1038/s41467-023-39281-z)
Supplement: Supplementary file 6 — Supplementary Data 3 [file 41467_2023_39281_MOESM6_ESM.xlsx]

## Sheet: Supplementary Data 3
Supplementary Data 3. Mass spectrometry analysis of biotinylated proteins in Flp-In T-REx U2OS cells expressing FLAG-BirA*-CNK2A
			Total spectral counts
Protein ID	Gene Name	SAINT score	FLAG-BirA*-CNK2A			FLAG-BirA*-EGFP
			1	2	3	1	2	3
Q8WXI2	CNKSR2	1	137	150	154	0	0	0
Q14160	SCRIB	1	77	67	62	13	23	14
Q96RT1	ERBIN	1	62	75	58	6	14	7
O95819	MAP4K4	1	53	57	61	0	0	0
Q8N4C8	MINK1	1	38	49	63	0	0	0
Q9UKE5	TNIK	1	22	33	29	0	0	0
Q15438	CYTH1	1	38	31	41	0	0	0
Q99418	CYTH2	1	18	18	26	0	0	0
O43739	CYTH3	1	31	23	30	0	0	0
Q12959	DLG1	1	31	38	39	2	2	2
Q8TDM6	DLG5	1	37	41	28	1	7	5
P35240	NF2	1	31	34	29	4	1	0
Q13625	TP53BP2	1	17	31	19	0	5	1
P29317	EPHA2	1	21	18	18	1	6	2
Q96F07	CYFIP2	1	15	16	13	3	5	0
Q8NHQ8	RASSF8	1	9	12	6	0	0	0
Q8N8I0	SAMD12	1	3	6	5	0	0	0
Q92738	USP6NL	0.98	2	4	6	0	0	0
Q5HYW2	NHSL2	0.97	3	11	2	0	0	0
P0C7U0	ELFN1	0.97	3	7	2	0	0	0
Q92692	NECTIN2	0.95	2	2	3	0	0	0
Q9C0B5	ZDHHC5	0.93	4	5	2	0	1	0
Q5T2T1	MPP7	0.87	3	4	1	0	0	0
Q9HCM4	EPB41L5	0.86	2	3	2	1	0	0
Q8TEW0	PARD3	0.84	18	25	6	0	3	3
Q9H9A5	CNOT10	0.83	2	2	1	0	0	0
