# Supplementary material for: CNK2 promotes cancer cell motility by mediating ARF6 activation downstream of AXL signalling
Source: Nat Commun. 2023 Jun 15;14:3560. doi: 10.1038/s41467-023-39281-z (PMC10272126; doi:10.1038/s41467-023-39281-z)
Supplement: Supplementary file 7 — Supplementary Data 4 [file 41467_2023_39281_MOESM7_ESM.xlsx]

## Sheet: shRNA sequences
Supplementary Data 4
shRNA sequences used in this study :
shNT (SHC002; 5′-CAACAAGATGAAGAGCACCAA-3')
shCNK1 (TRCN0000037941; 5’-CCTTCATCTTCGCTGCTGATA-3’)
shCNK2 #1 (TRCN0000077895; 5’-GCGATGAAGTGATTCAAGTTA-3’)
shCNK2 #2 (TRCN0000077897; 5’-CCACTGACAAGTTCAGGCTTA-3’)
shCNK3 (TRCN0000416987; 5’-TAGCGGAAATGGAGGATAAAG-3’)
shSAMD12 (TRCN0000442799; 5’-GTGGAATCTCAATCCATTAAA-3’)
shCYTH1 (TRCN0000230430; 5’-GAGATAGCAGAAGTAGCTAAT-3’)
shCYTH2 (TRCN0000233535; 5’-CAGCGAGAAAGAAGCGGATTT-3’)
shCYTH3 (TRCN0000428634; 5’-TGGGTGAAAGGGATGAATTTA-3’)
shMAP4K4 (TRCN0000001829; 5’-GAGAAAGATGAAACTGAGTAT-3’)
shTNIK (TRCN0000037514; 5’-CGGTAGAAGAAGGTCAAAGAT-3’)
shMINK1 (TRCN0000272857; 5’-CCCTGATGCTTTCGTGATCAC-3’)
shSCRIB (TRCN0000424435; 5’-TTAACCTGGGTGTTAGCATTT-3’)
shNF2 (TRCN0000018338; 5’-TAGTTCTCTGACCTGAGTCTT-3’)
shARF6 (TRCN0000379678; 5’-GGATGCTCTGATCTGACATTT-3’)
shRHOA (TRCN0000047711; 5’-TGGAAAGACATGCTTGCTCAT-3’)
shRAC1 (TRCN0000004870; 5’-GCTAAGGAGATTGGTGCTGTA-3’)
shAXL #1 (TRCN0000001039; 5’-CGAAAGAAGGAGACCCGTTAT-3’)
shAXL #2 (TRCN0000001040; 5’-CGAAATCCTCTATGTCAACAT-3’)
shKRAS (TRCN0000040149; 5'-GATGCCTTCTATACATTAGTT-3')
shGAS6 #1 (TRCN0000056231; 5'-GCAGACAATCTCTGTTGAGGA-3')
shGAS6 #2 (TRCN0000056232; 5'-AGACTATCACTCCACGAAGAA-3')

## Sheet: Guide RNA oligos
Oligos for sgRNA expression for CRISPR/Cas9 KO cell line generation:
Gene	Forward oligos	Reverse oligos
CNKSR2	caccgGACCTCAGAGGACATATGGT	aaacACCATATGTCCTCTGAGGTC
SAMD12	caccgGGTGAAGCTATCTAAACCGG	aaacCCGGTTTAGATAGCTTCACC

## Sheet: RT-qPCR oligos
RT-qPCR gene-specific oligos:
Gene	Forward oligos	Reverse oligos	RefSeq
CNKSR1	tgaggagagggacatggtg	gggatcttcttcagcactaagc	NM_001297647.1
CNKSR2	tggcgatgaagtgattcaag	actcgggtcctctcgtagtg	NM_014927.4
CNKSR3	aagtcctcgtccacagaacc	caacagtttgaggcgcgta	NM_173515
SAMD12	aaaggaactcccaagcgact	cggtttagatagcttcaccgtag	NM_001101676.1
TNIK	ccgaagctcttggttacgac	tgctggggatatagaagttgttc	NM_015028.3
MINK1	gaagaagcggggtgagaaa	catgatggagcttggctctc	NM_015716
