# Supplementary material for: CNK2 promotes cancer cell motility by mediating ARF6 activation downstream of AXL signalling
Source: Nat Commun. 2023 Jun 15;14:3560. doi: 10.1038/s41467-023-39281-z (PMC10272126; doi:10.1038/s41467-023-39281-z)
Supplement: Supplementary file 13 — Source Data [file 41467_2023_39281_MOESM13_ESM.xlsx]

## Sheet: Fig. 1
	Fig.1e Wound closure (%)
		shNT											shCNK1											shCNK2											shCNK3
	U2OS		92.3287		94.689	91.7828	95.8383	86.0152	97.7523	98.6055		97.1							91.1611	98.3044	98.8114				42.5862		66.3067	56.9071	50.2998					67.1419							96.6128	98.9328	98.9825
	HOS	93.5587	92.7626	99.347				95.3523	99.4684	93.1841									93.8487	95.7789	85.122			66.896	63.5718	59.8203															84.9739	96.2916	76.0036
	A549		99.7718	99.9657	97.6736			99.982	99.4564	98.9712									99.6368	98.5671	99.681				41.4493	44.3297	38.9958														99.1841	99.9928	99.6774
	A375	89.898	92.9276	95.8724	97.1396	95.1811		97.8174	94.1063	96.7167		99.3831							84.4546	96.0046	90.6965			71.4382	46.9481		43.4859	47.3461													65.4092	95.1394	56.2809		53.0166
	LN-229	98.5455	83.0256	87.4152			95.3718	99.3375	99.9546	94.4912	98.2461	96.6726							97.4159	99.8563	93.5035			90.1232	66.4546	54.9765			63.8966	88.5055	96.3358	88.4674	88.6004	63.2834							70.5863	84.1827	68.7872		35.9901
	MDA-MB-231		75.4556	93.9092	77.1024	88.7237	80.4361	96.2083	98.8325	99.4399	99.5111	95.5853							97.2412	97.4052	98.5902				85.1072	47.2254	32.6447	84.8613	81.481				84.9668	30.7839							96.1605	98.5266	99.2347
	Fig. 1g Relative wound density (%)
		shNT				shCNK2				shCNK3
	U2OS	97.0156	91.987	96.7728	84.2109	74.1855	53.2447	54.353	44.2267	65.9971	64.2934	64.6542	76.7095
	HOS	95.499	97.2174	96.8102		56.832	50.0135	73.5804	60.2952	65.7649		76.5862	67.8189
	LN-229	96.2368	98.9851	84.5713	87.0597	59.3753	44.9832	47.136	29.3096	36.8089	26.7612	23.3144	31.6546
	MDA-MB-231	99.6169	100.005		96.629	89.307	81.1566	54.9006	63.1194	89.0903	84.0117	57.3158	80.1373
	Fig. 1i Spheroid area D4/D0 (Fold Change)
	shNT	shCNK2	shCNK3
	2.28309	1.43497	1.25121
	2.37102	1.88276	1.82321
	2.78528	1.9268	1.36855
	2.70951	1.44354	1.51423
	2.73068	1.42509
	2.89837
	Fig.1l Wound closure (%)
	shNT	shCNK2 #1	shCNK2 #2	shCNK2 #1 + GFP-CNK2A	shCNK2 #1 + GFP-CNK2B
	97.9	56.38	36.71
	97.34	35.78	50.78
	100	38.98	55.3
	87.92	45.78		100	47.8
	95	50.66		100	65.34
	100	34.9		100	43.89

## Sheet: Fig. 2
	Fig. 2a GTP-bound RAC1 (a.u.)								Fig. 2e Average # of mature FAs / cell					Fig. 2e % of mature FAs > 5 µm2
	no shRNA	shNT	shCNK1	shCNK2 #1	shCNK2 #2	shCNK3			shNT	shCNK2	shCNK2 + GFP-CNK2A	shCNK2 + GFP-CNK2B		shNT	shCNK2	shCNK2 + GFP-CNK2A	shCNK2 + GFP-CNK2B
	1.01	1	1.11	0.5	0.55	1.23			32.13	39.8	33.08	35.06		15.84	22.8	12.91	12.29
	0.79	1	0.97	0.38	0.34	0.71			15.48	44.125	26.5	51.42		12.42	16.7	18.3	20.1
	0.82	1	0.8	0.35	0.33	0.83			45.47	42.43	29.19	22.02		13.46	28.98	18.05	20.33
									33.7	43.51	40.11	32.95		12.14	23.93	12.73	15.62
									32.15	54.74	37.54	61		15.48	24.5	16.94	18.85
	Fig. 2b GTP-bound RHOA (a.u.)								21.32	39.9	44.17	37.21		16.13	24.29	15.33	20.23
									25.53	33.28	20.02	34.53		10.33	20.32	15.92	18.5
	no shRNA	shNT	shCNK1	shCNK2 #1	shCNK2 #2	shCNK3			18.36	50.11	26.61	40.54		13.62	21.97	18.77	19.88
	1.06	1	0.84	1.86	2.11	0.82			41.73	56.05	28.25	26.63		11.05	23.93	13.87	23.48
	1.07	1	1.25	2.38	2.73	1.52			30.75	39.88	28	32.6		13.21	18.46	13.71	20.25
	1.18	1	1.48	2.4	2.47	0.74			18.86	57.17	26.46	50.07		14.04	22.73	20.2	18.48
									26.27	42.67	29.92	43.83		12.24	24.85	13.48	22.91
	Fig. 2c GTP-bound CDC42 (a.u.)								28.34	46.7	34.65	43.59		10	20.06	12.47	19.57
									20.09	45.89	28.64	45.76		12.94	20.66	18.81	19.85
	no shRNA	shNT	shCNK1	shCNK2 #1	shCNK2 #2	shCNK3			40.24	65.98	40.32	56.71		12.19	21.64	18.34	22.77
	1.1	1	1.17	1.07	0.78	0.62			19.56	59.23	28.75	55.63		10.78	22.67	10.09	23.32
	0.96	1	1.18	0.87	0.71	0.65			17.9	67.34	34.9	39.4		12.25	20.68	11.13	21.81
	0.97	1	1.29	1.26	0.95	0.75			25.42	47.4	43.54	47.82		10.73	20.34	11	20.82
									34.71	36.54	31.19	45.25		11.74	21.83	9.35	17.82
									18.79	50.01	46.95	48.74		11.49	22.03	8.43	21.31
	Fig. 2g Wound closure (%)								25.67	44.27	34.83	38.4		11.96	22.48	13.33	24.4
									19.99	29.69	29.71	50.97		12.45	18.76	11.41	20.01
		shNT			shCNK2				33.56	45.35	30.87	41.42		8.23	22.89	11.4	22.05
	Y-27632 (µM)	-	1	5	-	1	5		38.06	49.93	50.21	45.89		11.44	19.26	14.43	20.23
		96.13	100	100	63.19	80.94	100		27.98	57.9	35.54	34.23		3.84	24.49	11.09	31.57
		100	93.37	100	52.3	61.81	100		19.14	50.43	37.32	50.83		9.61	22	11.78	20.34
		100	100	100	41.96	100	100			30.75		43.43		11.42		11.82	22.13
		100	100	100	71.7	80.33	100									9.85	14.14
																11.46	17.83
																11.13	21.07

## Sheet: Fig. 3
	Fig. 3c Wound closure (%)
	shNT	shCNK2	shSCRIB	shNF2	shMAP4K4	shTNIK	shMINK1	shMAP4K4 + TNIK + MINK1	shCYTH1	shCYTH2	shCYTH3	shCYTH1 + 3	shCYTH1 + 2 + 3	shSAMD12
	90.5075	39.9365	75.5537	88.4735		70.6842	87.3572	52.9894	77.7672		75.4979
	91.2992	71.1495	80.9888	91.004	59.0847	65.3085	89.2746	46.8405	56.9863		52.9383	38.3059		34.9617
	84.2516	52.9392	67.9193	84.5307	40.9873	55.6283	82.8461	26.1724	50.2277	78.4494	49.6512			28.5831
	92.293	59.4524	87.9467	95.2947	49.9229	70.7492	90.9195	39.3656	63.1261	88.7902	62.832	29.4097	34.3453	52.9193
	93.239	69.3667		94.1071					58.5513	93.3709	66.4979	37.2788	38.4717	40.6046
	82.122	24.4618	78.5576
	83.9871	48.7863
	86.4877	79.7636											56.0396
	Fig. 3e Wound closure (%)
		shNT									shSAMD12
	U2OS		92.5288		96.7183	92.893	96.0566					32.7017		49.0561	58.4173	51.8404
	HOS	93.3311	97.9787							97.3346	56.5138	49.8874	52.4631
	A549			99.9787	98.7237			100				43.2878	41.5785	38.9286
	A375	84.2689	91.191			96.1307					57.186	40.36			46.0069
	LN-229	97.5225	79.5181				94.8732	98.9484			42.9794	38.1179				49.699	56.4088
	MDA-MB-231			95.106	80.9408	91.1994		99.3167	94.5118			43.2972	66.2726	22.062	25.9132		70.4297	31.2231
	Fig. 3g Relative wound density (%)
		shNT				shSAMD12
	U2OS		93.5848	93.3327	86.1027	70.073	58.7445		83.2727
	HOS		93.9159	97.9197	95.9738	68.0351	50.8585	76.488	61.7101
	LN-229	99.0796	98.2215	89.3978	70.0798	30.3011	25.8038	26.5367	29.1231
	MDA-MB-231	99.2347		98.8095	98.2015	45.5582	55.1042	60.8718	46.1452
	Fig. 3i Spheroid area D4/D0 (Fold Change)			Fig. 3n Wound closure (%)
	shNT	shSAMD12			shNT	shCNK2
	2.33185	1.15337		GFP-CNK2A	-	-	WT	E64R/E68R	∆QQD	G228S/M229S	L955P	TLK/AAA	∆PBM
	2.53996	1.54109			86.4147	65.0842	100				57.923	95.6579
	2.59242	1.25548			84.5028	14.3928	88.5103				23.2443	92.4121
	2.48392	1.66046			93.3572	25.401	100				24.7857	100
	2.83551	1.28947			60.9943	32.7644	100	28.1744
					74.4212	12.6796	77.3941	20.7926
					81.4824	27.3456	88.2217	32.5565
					100	60.43	100		100	100			100
					100	64.6	100		100	100			100
					100	15.72	100		100	100			100

## Sheet: Fig. 4
	Fig. 4a GTP-bound ARF6 (a.u.)							Fig. 4b GTP-bound ARF6 (a.u.)
	no shRNA	shNT	shCNK1	shCNK2 #1	shCNK2 #2	shCNK3		shNT	shCYTH1	shCYTH2	shCYTH3	shCYTH1+3	shSAMD12
	1.01	1	0.95	0.33	0.27	0.95		1	0.639147	1.05642	0.436277	0.125779	0.247809
	0.72	1	0.95	0.58	0.66	1.05		1	0.411091	0.71933	0.479515	0.184649	0.0521062
	0.81	1	0.97	0.45	0.41	1.01		1	0.612812	0.844891	0.474045	0.507649	0.278321
	Fig. 4c GTP-bound ARF6 (a.u.)
	shNT	shCNK2	shCNK2 + GFP-CNK2A WT	shCNK2 + GFP-CNK2A E64R/E68R	shCNK2 + GFP-CNK2A L955P
	1	0.266948	0.933991	0.318804	0.281475
	1	0.340003	1.24371	0.185065	0.0699435
	1	0.153438	1.0961	0.172145	0.0826336
	Fig. 4e Wound closure (%)						Fig. 4g Wound closure (%)
	shNT	shCNK2	shCNK2 + CYTH1 WT	shCNK2 + CYTH1 E157K			shNT	shCNK2
	79.8763	38.1383		71.0899		ARF6-V5	-	-	Q67L	T157A	T27N
	89.8176	53.3053	93.0761	49.6987			99.1875	73.1864	98.5268	99.7843	85.2595
	88.8394	37.3143		47.9766			99.5688	54.8723	92.2991	99.7695	59.6685
	98.7022	44.4197	88.7964	42.5867			97.5639	45.6913	85.545	96.1961	49.1144
	99.8671	78.845	99.6842	80.0336
	Fig. 4h GTP-bound RAC1 (a.u.)			Fig. 4i GTP-bound RAC1 (a.u.)
	shNT	shARF6		shNT	shCYTH1	shCYTH2	shCYTH3	shCYTH1+3	shSAMD12
	1	0.558575		1	0.733121	0.972843	0.719207	0.533604	0.576716
	1	0.464075		1				0.327521
	1	0.205369		1					0.313663
	1	0.119795		1	0.201675	0.700038	0.176537		0.0550647
	1	0.228569		1	0.201808	1.23392	0.208635	0.272934	0.268157
	Fig. 4j GTP-bound RHOA (a.u.)
	shNT	shArf6	shCYTH1	shCYTH2	shCYTH3	shCYTH1+3	shSAMD12
	1	4.42654	4.07346	2.73462	4.47231	5.48658	4.69537
	1	5.18506	2.97459	1.51534	2.41399	4.72122	2.80671
	1	4.83725	2.05414	0.845878	2.60918	4.71809	2.89228
	Fig. 4k GTP-bound RHOA (a.u.)				Fig. 4l GTP-bound RAC1 (a.u.)				Fig. 4m GTP-bound ARF6 (a.u.)
	shNT	shRAC1	shCNK2		shNT	shRHOA	shCNK2		shNT	shRAC1	shRHOA	shCNK2
	1	2.87	2.11		1	1.5	0.33		1	1.15	1.36	0.46
	1	2.16	1.62		1	1.54	0.27		1	1.04	1.2	0.5
	1	2.94	2.56		1	1.87	0.38		1	1.02	1.23	0.44

## Sheet: Fig. 5
		Fig. 5f Wound closure (%)					Fig. 5n CNK2 membrane / cytoplasm
		shNT	shCNK2				DMSO	LY294002
	GFP-CNK2A	-	-	WT	W591A		1.95	1.01
		100	59.59	100	44.92		2.1	1.33
		100	51.83	100	65.08		2.59	1.09
		79.28	32.69	100	24.96		3.72	0.88
		86.89	42.65	100	28.79		1.36	1.07
							1.98	0.96
							3.02	1.15
	Fig. 5g GTP-bound ARF6 (a.u.)						3.43	0.94
							2.47	1.62
	no infection	GFP-CNK2A	GFP-CNK2A W591A	GFP-CNK2B			2.29	0.9
	1	2.28	1	1.42			2.58	1.7
	1	2.11	0.9	0.55			3.6	0.88
	1	3.01	1.17	1.37			3.52	0.6
							1.49	1.24
							1.65	1.04
	Fig. 5h GTP-bound RAC1 (a.u.)						3.48	0.77
							1.95	0.93
	no infection	GFP-CNK2A	GFP-CNK2A W591A	GFP-CNK2B			2.01	1.5
	1	2.45	1.03	1.48			3.29	1.5
	1	1.9	1.33	1.29			2.1	1.11
	1	2.42	1.33	0.5			1.54	1.21
							2.48	0.91
							3.04	0.86
	Fig. 5i GTP-bound RHOA (a.u.)						2.98	1.66
							3.44	0.68
	no infection	GFP-CNK2A	GFP-CNK2A W591A	GFP-CNK2B			3.16	2.34
	1	0.18	0.8	0.95			3.55	0.78
	1	0.19	0.67	0.96			2.12	0.82
	1	0.34	1.01	0.86			3.63	0.93
							4.59	1.38
							3.33	2.11
							2.08	2.15
							1.99	1.19
							2.89	2.06
							1.95	1.47
							2.83	4.51
							2.55	1.29
							2.84	0.64
							3.19	0.86
							2.48	1.32
							2.61	2.56
							4.05	3.95
							1.98	0.86
							3.2	1.24
							3.77	0.69
							4.34	0.12
							5.05	0.97
							3.93	0.96
							3.5	0.72
							2.43	0.57
							2.12	0.56
							4.37	0.6
							1.45	0.64
							3.89	4.63
							3.35	0.63
							3.88	0.89
							2.53	0.71
							2.49	0.67
							1.93	1.12
							3.38	0.84
							4.95	1.35
							4.85	2.89
							3.87	1.54
							2.94	0.73
							5.03	0.89
							2.32	2.21
							3.89	4.16
							3.24	2.92
							5.85	0.98
							2.65	1.87
							3.51	2.26
							2.74	0.96
							5.46	1.89
							4.24	0.64
							3.65	1.16
							5.05	1.2
							5.96	2.11
							4.24	0.65
							4.35	0.72
							5.7	2.21
							3.68	0.61
							3.27	0.64
							1.86	1.36
							3.59	1.42
							4.5	3.21
							1.21	2.42
							4.07	1.54
							2.99	0.6
							1.14	0.88
							2.09	2.35
							4.47	0.74
							3.51	1.75
							2.01	1.3
							1.02	3.38
							3.22	0.8
							2.69	0.97
							3.29	0.93
							2.21	1.07
							2.52	1.46
							3.34	1.85

## Sheet: Fig. 6
	Fig. 6a CNK2 membrane / cytoplasm													Fig. 6d CNK2 membrane / cytoplasm					Fig. 6g CNK2 membrane / cytoplasm					Fig. 6i Migratory cells per field
	DMSO	Serum starved	Gefitinib	Lapatinib	Erdafitinib	Lenvatinib	Crizotinib	Cabozantinib	Bemcentinib	Galunisertib	Linsitinib	BMS-536924		shNT	shAXL #1	shAXL #2			Serum	Serum starved					shNT			shCNK2
	3.9	0.95	3.65	2.64	3.45	3.16	6.27	0.32	1.39	2.66	2.37	1.79		5.51	1.08	1.37		GAS6	-	-	+	+		serum	-	+	-	+	-
	4.14	1.23	2.76	4.48	3.12	4.21	2.03	0.6	0.97	2.9	3.33	2.31		2.59	0.71	0.93		LY294002	-	-	-	+		GAS6	-	-	+	-	+
	2.87	0.99	2.71	2.3	1.04	2.65	5.08	0.48	0.81	3.19	3.49	3.64		6.14	1.11	0.38			2.92	1.24	1.99	1.26			26.5	226	176	61	42
	1.25	0.95	1.56	4.55	0.74	3.08	2.71	1.73	2.2	1.81	1.49	2.31		3.74	0.94	1.65			2.53	1.2	4.31	1.22			20	200	160.5	66.5	35
	2.88	1.28	0.71	1.28	4.75	1.22	1.9	4.15	0.73	1.83	2.32	3.5		1.48	1.98	0.57			2.18	1.36	1.63	0.87			27.5	190.5	181.5	72	33
	2.64	0.81	3.7	1.91	1.96	3.18	1.36	0.29	1.94	0.83	2.78	5.07		3.79	1.59	1.6			1.95	1.37	1.51	1.21
	3.1	1.33	2.85	3.25	2.38	2.53	1.75	0.69	0.42	3.22	1.03	2.78		3.4	1.19	2.38			2.32	0.86	2.15	1.21
	2.71	1.44	3.69	4.87	2.01	2.64	0.74	0.97	0.68	2.16	2.65	1.34		3.96	0.63	2.16			2.61	0.74	1.17	1.14		Fig. 6j GTP-bound ARF6 (a.u.)					Fig. 6j pAKT (S473) / AKT
	1.35	0.91	1.98	1.68	1.73	3.74	3.27	0.97	2.05	1.93	2.3	2.93		2.98	0.62	1.07			2.35	1.2	0.84	1.36
	2.65	1.17	1.84	2.06	1.2	1.59	4.08	0.96	1.23	3.12	2.81	3.59		3.44	0.74	1.71			2.33	0.83	2.01	0.89		Serum	Serum starved				Serum	Serum starved
	3.61	1.57	0.79	1.13	0.98	2.17	3.2	1.95	3.26	1.84	1.33	2.62		3.13	0.65	1.72			3.59	1.46	1.31	0.54		-	-	GAS6	GAS6		-	-	GAS6	GAS6
	1.82	1.61	1.07	2.64	2.38	2.65	3.62	0.64	2.06	1.48	2.15	3.17		3.14	1.58	1.2			2.04	0.71	1.6	0.94		-	-	shNT	shCNK2		-	-	shNT	shCNK2
	1.9	1.09	4.06	1.16	3.04	0.75	4.15	1.08	4.13	4.32	3.62	1.9		3.01	1.43	2.46			2.44	0.85	1.73	0.8		1	0.16	0.6	0.28		1	0.18	0.68	0.61
	1.8	1.93	2.98	2.18	3.44	1.31	2.38	1.14	0.57	1.78	2.91	2.06		2.13	1.12	2.51			6.15	0.5	1.95	1.06		1	0.31	0.77	0.23		1	0.19	0.58	0.5
	1.24	0.86	1.95	1.47	3.51	3.49	3.18	0.89	1.8	2.66	3.04	1.01		4.71	0.54	1.22			2.74	1.1	2.03	1.27		1	0.42	0.87	0.58		1	0.28	0.33	0.35
	1.17	1.27	1.53	2.93	2.59	2.07	1.52	0.97	1.64	2.16	2.53	2.69		2.75	0.84	1.55			4.84	0.84	1.78	0.86
	0.81	0.75	3.5	3.16	1.68	2.69	1.9	0.79	0.69	2.71	3.8	3.8		3.53	3.02	0.98			1.57	1.59	1.63	1.07
	1.49	0.85	3.51	1.36	2.7	2.54	2.59	3.09	2.13	3.07	0.91	2.55		3.17	0.89	1.07			3.12	0.7	3.06	1.91
	1.17	1.12	2.04	2.9	2.54	1.3	0.91	1.51	0.85	1.52	1.39	1.54		2.93	1.3	1.72			3.27	0.76	4.09	1.35
	1.97	1.51	2.52	2.02	2.08	2.88	1.37	1.11	2.13	3.32	2	2.23		2.38	1.1	0.74			5.29	0.88	1.35	1.99
	1.19	3.1	3.57	2.79	1.34	1.54	2.66	0.36	1.39	2.14	1.48	3.67		0.96	1.32	2.2			3.09	0.82	1.31	0.47
	2.9	0.79	2.63	3.95	5.61	1	2.03	0.77	1.35	1.72	2.47	2.9		1.91	0.93	0.83			2.47	0.65	1.94	1.01
	2.65	0.92	2.03	1.5	3.22	1.23	2.56	1	3.38	2.95	3.68	1.82		3.99	0.91	4.05			3.22	1.04	2.39	1.52
	4.37	1.66	2.26	0.85	4.04	1.63	3.31	1.56	0.76	0.93	2.55	3.73		4.07	1.62	1.97			2.51	0.85	4.33	0.96
	2.71	1.43	1.95	0.91	1.74	1.92	3.25	1.22	2.73	1.16	0.67	2.9		4.55	0.64	1.13			2.95	0.48	1.92	1.13
	1.46	1.35	2.34	1.6	3.54	2.57	2.49	3.31	2.94	3.12	2.17	2.31		3.57	3.26	3.11			2.41	0.56	2.22	1.61
	2.87	1.87	1.92	3.87	1.72	2.92	1.94	2.02	2.21	2.33	2.48	3.68		3.03	2.52	1.53			3	0.36	2.42	1.05
	4.93	0.71	2.27	1.41	0.79	1.3	1.21	0.68	4.05	0.96	2.7	0.73		1.74	1.17	2.5			3.21	0.76	2.17	0.67
	1.34	0.3	1.29	0.81	4.75	2.34	1.88	0.62	1.23	0.55	4.84	1.55		1.98	1.48	1.12			7.12	0.77	1.06	2.21
	2.95	0.55	1	2.97	1.44	0.65	3.09	0.98	1.37	2.76	1.77	4.2		0.87	1.03	1.63			8.81	0.92	3.64	1.82
	3.9	0.62	1.59	1.72	2.38	3.25	2.73	1.04	0.89	3.12	3.18	2.36		3.42	1.1	1.08			8.47	0.58	2.18	1.76
	5.23	0.5	4.05	3.63	2.2	1.87	1	2.36	0.41	1.55	2.95	2.38		2.33	1.76	0.94			6.66	0.53	1.45	0.88
	5.9	0.57	2.82	3.19	5.67	5.27	4.23	2.04	0.81	2.83	1.24	3.35		3.53	0.81	0.76			3.56	1.05	1.55	0.7
	3.22	0.89	2.92	2.17	3.16	6.39	4.42	1.29	1.74	3.13	4.29	5.14		2.23	1.76	3.5			2.16	1.28	1.67	1.03
	6.94	0.88	2.98	3.46	5.11	4.35	1.83	0.81	3	2.58	3.23	5.23		3.14	1.68	1.13			0.88	0.83	1.37	1.06
	7.29	0.58	3.82	2.04	2.31	3.92	3.4	1.33	2.13	3.25	2.57	2.77		2.03	0.93	0.81			1.8	1.22	3	1.15
	1.46	0.66	2.41	2.64	4.12	2.05	3.6	1.07	0.93	1.82	2.82	6.1		4.81	0.54	0.86			2.54	1.59	0.55	1.54
	3.39	0.96	2.67	2.67	4.65	3.89	3.95	1.88	0.88	1.64	2.26	2.78		1.43	1.2	0.58			2.98	2.42	1.96	1.4
	2.53	2.47	1.63	1.91	2.98	1.64	3.41	2.21	1.26	2.27	3.29	2.71		3	0.68	2.63			1.64	1.25	1.95	1.23
	3.48	0.7	3.07	2.81	4.46	2.88	2.06	0.85	1.95	2.95	5.93	2.37		2.96	1.32	2.55			4.31	0.92	2.14	1.09
	1.68	1.03	3.74	2.44	3.45	2.91	3.78	0.93	2.67	3.42	2.29	2.13		2.04	2.31	3.28			2.55	0.75	2.45	1.16
	2.52	1.07	2.83	3.13	1.21	2.03	1.06	1.94	0.93	2.49	1.29	2.09		1.98	1.98	3.07			4.16	1.22	2.62	1.78
	4.28	1.82	3.69	3.11	4.68	4.25	2.39	0.65	1.95	5.21	3.55	1.97		3.2	2.59	0.66			2.93	3.28	1.98	2.35
	3.24	1.2	3.02	4.03	4.09	2.57	3.68	0.32	0.75	2.15	3.2	3.09		2.16	1.71	1			3.35	2.3	2.11	1.39
	3.36	0.83	2.57	5.59	3.26	3.04	3.79	1.12	1.63	3.81	3.23	3.23		2.76	0.79	1.1			4.63	1.98	1.99	1.21
	2.19	0.84	2.86	4.38	4	1.83	3.04	2.96	2.29	3.1	5.43	3.93		2.34	2.87	1.28			2.8	1.21	1.78	0.76
	4.94	0.78	2.62	2.77	1.35	2.16	2.68	2.19	0.7	3.35	4.2	3.44		3.19	1.16	1.92			3.58	1.26	1.37	0.94
	3.36	1.5	2.44	3.67	1.9	2.08	4.57	1.09	0.98	3.16	5.66	2.66		1.33	0.51	0.58			2.87	1.04	0.87	0.77
	3.2	0.82	2.47	2.69	2.41	3.56	2.37	1.49	0.64	2.24	3.25	2.6		2.42	0.44	0.64			2.95	1.54	0.96	1.74
	3.36	1.27	3.47	2.34	2.73	2.85	2.99	0.34	1.08	2.09	4.08	3.26		2.85	0.49	0.87			3.3	1.13	1.51	1.66
	3.1	0.56	3.22	1.91	4	3.61	2.98	0.93	2.57	2.16	2.77	7.17		5.64	1.04	0.9			3.27	1.73	2.07	1.67
	2.16	1.16	3.15	1.56	1.46	2.99	2.27	1.18	1.21	1.94	7.04	5.6		4.2	0.66	1.4			3	1.17	1.24	1.06
	1.92	1.43	3.15	2.44	3.98	4.43	1.69	0.54	1.71	1.55	3.28	3.4		4.02	0.68	1.21			3.61	1.47	0.78	2.1
	3.24	0.78	3.33	5.39	3.21	3.87	2.74	3.04	2.05	1.62	1.97	1.81		1.53	1.05	2.99			3.29	0.58	1.62	0.57
	3.28	1.94	2.15	3.54	2.78	4.04	2.46	0.56	0.9	3.21	3.26	2.31		2.46	0.93	1.35			2.53	0.74	1.15	1.15
	3.06	1.21	2.76	2.83	2.88	2.75	3.19	0.57	0.89	3.63	2.43	4.94		3.48	1.29	1.19			2.61	0.75	1.72	1.1
	1.6	0.89	2.27	2.98	5.58	3.14	3.75	1.83	1.25	2.82	2.19	0.91		2.21	1.5	2.67			2.26	1.22	1.01	1.05
	3.56	0.6	3.31	2.97	3.76	2.85	2.07	0.69	1.08	2.08	3.26	3.64		3.21	1.4	1.46			3.39	1.28	1.6	1.12
	4.19	0.92	1.61	2.86	2.18	4.09	2.87	1.32	0.83	2.96	3.93	1.45		1.54	0.77	1.17			5.96	0.78	1.06	1.1
	3.49	1.58	0.94	2.58	4.88	4.89	4.98	0.77	1	3.96	3.45	4.78		5.24	0.83	0.53			2.49	2.17	1.73	1.31
	3.36	1.08	2.42	2.93	3.76	3.06	2.51	2.34	0.97	3.27	3.51	3.04		2.66	0.9	1.06			4.27	1.57	1.98	0.77
	2.36	0.79	2.16	2.64	3.08	4.11	2.77	1.39	0.93	1.12	2.89	2.73		2.08	0.91	2.08			2.85	1.38	1.94	1.32
	3.28	1.45	2.73	2.9	4.4	3.65	2.24	0.93	1.26	1.28	2.58	2.25		2.4	2.17	1.69			2.71	1.03	1.7	1.51
	3.03	1.07	3.93	3.32	3.31	3.7	1.82	1.43	1.31	2.63	2.89	1.72		2.77	2.26	1.4			1.49	0.78	1.07	2.44
	2.95	0.97	3.51	2.36	4.09	2.73	1.65	1.36	0.79	3.18	2.2	1.96		2.87	2.63	1.38			1.49	1.32	2.39	2.92
	2.06	1.46	4.24	3.16	3.69	2	1.59	1.27	2.42	2.99	2.37	1.15		2.65	3.07	1.69			3.99	0.75	4.51	2.65
	3.14	1.77	1.71	2.52	2.29	1.59	1.74	0.85	2.46	2.41	2.03	1.03		2.85	1.47	2.1			3.26	1.12	1.83	0.9
	3.17	1.48	1.49	2.67	2.31	2.24	1.21	1.46	1.92	3.18	3.21	1.16		4.58	1.49	2.92			5.58	1.09	1.34	1.54
	3.04	1.41	2.39	2.47	2.58	1.83	2.04	1.31	1.35	1.76	2.3	1.16		3.59	3.01	1.95			3.81	2.02	1.54	0.79
	4	1.02	1.2	2.6	4.13	1.72	1.67	0.6	0.96	3.81	2.91	2.53		3.16	3.31	3.04			2.46	2.46	0.82	0.68
	2.79	1.46	3.26	2.67	2.1	1.69	1.38	1.3	0.91	2.95	3.43	1.56		2.62	1.75	2.14			3.69	0.81	0.69	0.55
	3.16	1	2.45	2.32	2.24	2.34	2.15	1.47	2.13	2.29	2.58	0.97		3.22	1.6	1.83			3.01	0.71	1.88	1.49
	5.78	1.51	1.52	1.09	3.35	1.93	0.92	1.5	1.24	4.02	2.78	1.31		2.85	1.84	2.37			5.4	1.66	1.62	1.22
	2.36	1.24	2.57	1.91	4.54	1.57	0.95	0.83	0.84	3.03	1.56	1.44		2.76	2.76	2.32			2.3	1.21	4.31	1.67
	3.09	1.06	2.63	2.15	3.16	2.11	2.11	1	2.46	4.11	3.37	1.93		3.49	2.3	2.61			2.42	1.23	1.51	1.02
	2.83	1.17	2.93	1.79	2.57	2.91	1.24	1.32	0.73	1.97	3.21	2.3		2.04	1.93	2.66			3.03	1.01	1.12	0.91
	3	0.81	3.43	2.43	4.62	1.45	1.08	1.4	1.1	3.1	3.01	2.18		2.14	2.11	3.23			3.18	1.53	3.34	1
	3.45	1.19	3.57	3.53	3.04	1.41	2.42	1.46	1.91	0.82	1.89	1.45		2.32	1.9	3.67			2.29	0.62	3.09	1.02
	3.95	1.41	3.37	2.56	2.87	1.86	2.77	1.15	1.59	2.83	1.19	1.95		1.52	1.9	2.29			2.06	0.97	3.31	0.99
	4.68	1.59	2.31	2.29	4.01	2.07	2.04	0.82	1.55	2.46	2.15	2.42		2.88	1.89	2.08			1.44	1.89	0.65	1.22
	2.68	0.92	1.21	2.73	3.77	2.23	1.67	1.42	0.86	4.53	2.64	2.11		4.01	1.4	2.09			2.25	1.75	1.86	1.15
	2.03	0.74	2.15	4.38	3.45	1.29	2.32	3.81	1.67	1.64	3.73	3.15		2	3.24	3.22			3.14	1.1	0.34	1.06
	2.51	0.66	1.52	3.11	4.27	2.58	2.72	1.12	0.73	3.04	2.13	1.49		2.9	1.33	1.36			5.74	1.41	1.52	0.86
	3.22	1.38	2.33	1.81	3.3	2.12	1.12	1.79	1.51	5.9	3.85	2.2		3.28	2.54	1.35			2.27	3.59	2.43	0.7
	2.97	0.55	2.38	3.34	3.18	2.25	1.46	3.24	3.95	3.79	2.02	0.95		3.08	2.19	2.03			1	3.07	1.69	2.05
	2.32	0.73	1.33	2.45	3.61	2.49	1.65	1.67	1.93	1.51	1.77	1.43		2.29	2.46	3.26			3.44	0.8	1.51	2.14
	2.83	1.45	2.73	3.37	2.81	2.84	2.65	1.48	1.6	4.3	2.4	1.33		3.35	2.37	2.24			5.57	1.2	0.9	1.08
	2.43	1.25	1.57	2.13	3.74	1.94	1.38	2.71	1.28	3.04	3.21	2.3		4.33	1.16	2.93			3.05	0.85	2.37	0.55
	3.67	0.68	2.83	2.33	2.7	1.22	1.98	0.84	1.06	1.73	2.85	1.99		3.42	1.84	3			3.55	3.9	2.76	0.83
	2.71	0.71	2.46	1.56	5.12	3.17	1.79	0.95	1.15	4.18	2.43	1.83		3.59	1.38	2.79			2.74	0.88	2.13	0.63
	3	0.73	3.71	2.27	3.97	2.43	2.27	1.37	0.71	1.72	1.68	1.71		1.94	2.43	2.11			1.7	0.92	1.71	0.89
	1.64	1.39	2.49	2.39	2.75	1.31	1.99	0.77	1.48	3.05	4.52	1.88		5.45	2.74	1.44			2.87	1.06	1.13	0.18
	5.1	0.72	1	2.05	4.61	2.14	1.68	1.19	1.42	4.26	1.32	1.22		2.86	3.18	2.3			2.11	1.5	1.46	1.73
	2.16	1.26	1.06	3.12	3.27	3.94	4.03	1.57	1.36	1.34	1.41	2.68		3.36	2.78	3.37			3.34	1.45	2.8	1.56
	1.58	1.44	2.08	1	3.16	3.8	1.67	2.1	1.07	2.47	2.4	1.3		2.57	2.34	1.18			1.66	1.09	2.41	0.78
	1.9	1.27	1.69	2.74	2.5	1.78	1.68	1.49	0.63	4.53	2.31	2.36		2.5	3.44	2.62			3.42	0.89	2.04	1.25
	1.3	2.01	2.9	3.66	1.78	1.46	3.63	1.04	3.36	2.78	2.98	2.74		3.31	1.88	2.68			2.35	1.04	2.03	1.51
	1.77	0.66	5.65	2.4	2.07	2.43	2.94	1.88	1.25	1.55	2.25	2.12		3.3	2.11	1.98			3.17	0.32	2.37	0.36
	1.49	1.08	1.92	1.52	3.58	1.76	1.95	1.19	1.28	1.68	2.55	2.38		2.72	4.15	2.62			2.16	1.32	0.82	0.75
	3.22	0.77	1.79	3.3	2.49	1.42	2.24	1.01	1.1	1.58	2.42	1.25		1.89	1.83	2.91			2.44	1	1.15	0.74
																			2.71	1.76	1.43	1.36
																			3.15	0.67	1.94	1.41
	Fig. 6f Fluorescence intensity
	Serum
		CNK2																														N-Cadherin
	distance	1	2	3	4	5	6	7	8	9	10	11	12	13	14	15	16	17	18	19	20	21	22	23	24	25	26	27	28	29	30	1	2	3	4	5	6	7	8	9	10	11	12	13	14	15	16	17	18
	0	38.3391	23.8681	19.7691	24.8286	14.775	14.5181	21.5217	15.7374	12.6383	21.3082	52.0906	23.1261	27.3492	22.2433	12.2577	44.6444	34.3887	24.9712	30.2117	23.2985	25.706	13.1859	9.32152	23.5612	20.0744	34.8531	16.4248	20.6763	15.8442	48.4913	23.7842	7.55635	11.4939	7.30851	15.8711	10.9756	28.6373	17.9841	5.22964	14.1641	13.3547	7.82493	6.70277	4.91485	3.33492	3.00323	4.88311	18.5226
	0.219647	32.5388	13.9411	21.623	34.8005	16.2767	12.5716	17.7347	25.4043	18.667	18.4609	55.116	25.6017	18.2742	18.2965	14.491	29.1514	16.0676	37.9902	25.4385	25.6892	27.4651	13.1477	13.511	30.4157	29.8538	30.9742	28.7234	14.4232	18.7269	24.595	28.0252	8.57185	13.4462	11.0983	13.3732	11.1701	20.3364	21.2555	5.24756	7.88816	12.324	8.14559	6.19398	9.12545	5.98703	2.90863	5.87956	15.2304
	0.439294	31.9038	16.4674	23.0188	38.5099	16.1136	14.073	13.4991	22.552	18.9901	19.2306	63.2172	24.643	23.9778	19.8312	14.491	31.4611	16.59	28.5065	21.1982	37.0845	27.3716	13.4484	14.5622	33.0767	29.8538	31.2763	24.177	23.9968	24.9493	37.0057	29.6234	10.3146	12.7712	13.0096	10.6804	15.5973	16.909	32.0352	7.18841	9.86792	14.3838	10.1487	7.49067	6.03506	5.98703	4.83109	6.63225	12.1958
	0.658941	33.3764	16.8584	23.6931	25.2236	15.0793	13.7849	13.5713	24.8105	13.3071	23.7888	42.737	20.3905	31.6755	19.5589	11.9889	44.027	13.9827	27.1367	25.8423	38.3818	37.9898	14.9857	12.4915	47.6187	20.126	20.1423	26.9504	22.1345	31.1638	38.407	23.292	10.9035	23.8658	12.8022	14.7888	18.0963	10.451	23.9642	6.71684	9.53796	9.01732	14.084	7.1653	7.67622	4.23838	8.03901	5.94384	13.6036
	0.878588	32.8847	24.3613	25.6313	20.2071	21.161	16.604	13.5713	29.2949	24.6121	23.3125	44.0109	25.7393	26.094	20.7295	10.824	44.027	21.7956	31.9266	22.7887	33.6159	23.5697	13.8511	15.9968	34.1977	22.5069	24.374	27.3931	27.1345	14.1794	33.8909	34.1347	8.63389	27.8167	11.5623	19.092	22.5808	10.451	23.1083	10.2459	14.2751	7.54584	17.4343	4.11895	4.83651	5.60233	8.03901	11.291	12.4663
	1.09824	37.9488	25.5546	21.029	19.1071	32.8672	16.604	15.6593	29.2949	16.5814	14.1927	47.6589	19.2789	20.4865	19.0706	11.2392	26.1263	24.21	29.3284	21.1884	22.9975	27.592	17.6273	14.6477	33.8224	15.3462	24.374	17.7346	32.2315	14.8515	30.5223	20.344	7.10551	22.3765	7.63838	12.4979	22.5808	19.5446	23.1083	10.149	7.51189	10.1021	9.80302	5.84787	6.22307	6.27514	6.37112	7.02868	13.3237
	1.31788	41.335	23.8347	15.267	16.9217	36.2146	17.4978	14.0877	26.8846	17.3649	13.8259	62.0561	19.2789	19.7606	16.4248	10.3318	23.8291	21.3823	22.9398	21.8848	29.924	47.353	13.2559	9.41184	29.8952	17.7854	22.1974	16.7999	27.0226	30.0746	36.9882	19.001	6.59189	18.4886	9.34499	14.9075	26.3015	25.4946	16.4727	3.54208	6.90214	9.3303	9.80302	5.70672	6.74636	6.62403	4.62411	13.448	14.6694
	1.53753	42.753	19.8657	15.3735	22.7572	30.5714	14.6792	21.8953	27.6286	19.9422	8.73952	53.9102	14.45	19.227	16.8463	13.781	18.1711	21.3823	28.1203	21.8848	21.2486	47.5532	15.1146	8.7104	20.0601	21.1102	34.5171	16.9885	33.1601	25.7878	30.8931	18.8875	8.25795	25.6997	12.2337	14.8551	22.12	51.6425	27.4895	4.62449	5.59098	22.3852	19.4499	7.26419	4.53021	5.15101	4.19524	13.448	15.269
	1.75718	30.8076	22.6638	17.2051	22.8775	30.9464	12.4138	22.4073	28.3866	20.8971	13.8914	44.6603	16.8904	15.8264	12.8744	10.3544	18.6162	15.6674	28.4496	23.7761	17.8431	38.08	15.1146	13.7646	21.9898	15.1735	15.0947	18.7759	34.269	27.5524	32.8936	20.2506	7.22593	13.9855	17.833	11.3624	22.4212	30.41	22.5596	4.50151	6.90696	23.9288	15.7727	4.66363	5.20939	5.33587	5.29723	9.40662	12.505
	1.97682	36.186	21.5781	17.1649	22.7054	47.2185	13.7135	19.2687	27.199	16.2144	15.0007	25.216	12.8215	13.061	13.0601	11.1836	25.4121	15.061	32.699	24.17	15.3087	29.7116	15.0239	12.0966	29.0114	17.884	25.427	21.0388	34.269	26.4344	32.8936	29.7152	6.4946	14.68	8.99974	12.7853	22.5995	29.8542	27.9008	5.16855	5.84955	17.2104	10.9607	6.41488	5.01904	6.05947	8.85318	6.82042	7.19707
	2.19647	44.3359	28.5006	19.5598	21.9501	57.0257	14.2382	18.6726	24.9296	11.247	11.0113	27.8783	25.1751	17.7665	11.7612	11.5216	22.5026	23.735	38.4055	19.4295	16.4962	41.5548	20.3453	12.0966	29.0114	19.8032	18.3581	20.0836	32.6616	17.3649	55.1349	39.637	7.87393	26.4129	18.4619	11.6014	20.4836	23.7512	17.5124	7.09963	3.23882	8.72237	18.7274	6.48346	4.35239	5.49241	6.80572	9.30952	7.83186
	2.41612	37.8651	24.3619	21.9037	14.546	45.159	13.8171	16.5272	30.0288	23.6161	17.7205	27.8783	20.3202	15.5099	23.4932	12.3915	18.9029	23.8199	49.8477	15.7712	13.017	32.7993	15.1766	10.3449	27.6967	19.422	17.9714	11.5709	34.3349	17.0831	31.1195	28.5524	10.366	25.1318	12.9709	11.0054	18.8668	24.6453	23.8986	9.74418	7.17807	8.72237	7.1149	9.94769	6.16589	5.9379	5.66532	10.5812	13.2932
	2.63577	32.1129	18.9577	20.1423	21.8287	38.2337	14.6741	22.2423	26.7671	15.3728	12.9547	27.3558	22.149	15.6082	18.983	8.84591	12.2993	24.2039	34.6648	15.7712	13.1432	28.086	19.1757	8.96792	26.273	16.3864	16.5825	13.3973	23.4572	17.9738	28.0222	19.6833	10.0716	24.158	17.1791	12.5299	12.3893	23.7512	14.563	5.83559	7.90553	7.77197	9.90505	5.97706	8.26609	7.04621	7.19962	7.10636	9.93652
	2.85541	31.2284	24.5567	21.0603	22.6615	37.7766	14.6741	21.2999	26.7671	13.9022	15.9555	31.9181	12.9346	16.7522	14.9704	9.88147	18.625	21.8088	28.0955	16.1242	13.4219	36.925	20.7257	10.5351	38.5027	12.8935	16.893	20.4587	38.3391	16.4642	21.9173	24.0394	7.53543	29.1397	14.3763	12.8107	12.3893	20.6192	14.563	4.39156	8.28469	9.18282	11.1335	5.14769	6.98137	6.56241	6.52077	8.02379	11.4485
	3.07506	32.8758	25.4136	18.814	24.1286	31.8266	13.0963	22.5252	24.4603	17.1907	15.6858	35.2978	19.129	17.1908	10.0377	9.88147	15.8186	25.5288	51.9636	11.7695	12.9169	30.4526	16.359	9.08803	33.2099	17.6016	22.4176	26.7536	25.9697	17.3061	19.4563	34.5168	6.61209	22.1908	13.9891	17.5217	12.693	21.2978	14.9612	4.52839	12.7826	12.2339	7.90613	5.32712	8.94449	6.56241	7.48515	10.0542	12.7193
	3.29471	32.6997	25.2508	18.3113	23.9804	20.5132	12.8763	23.3791	28.3065	29.6292	20.7789	36.6951	23.4074	21.7472	12.8619	11.6747	20.8329	23.9553	37.0328	15.0176	13.014	30.1188	11.0391	10.1498	20.968	21.2111	15.7638	25.1179	13.6524	23.8212	33.157	20.7661	6.5684	13.6027	15.1951	11.5499	18.5332	21.3573	28.3419	10.232	6.64647	22.4261	11.8561	2.81907	9.54847	6.65901	7.40775	7.19342	16.6557
	3.51435	26.1694	32.9655	19.963	33.2752	18.7047	13.3334	23.1522	28.8707	32.0534	21.649	32.4799	17.7253	22.4806	18.3789	14.8018	23.3689	32.1614	31.4093	19.114	16.1224	28.3764	12.4141	11.8938	23.5612	23.5539	14.0587	24.8452	15.1852	18.6803	24.6594	16.5502	6.06909	13.9571	11.303	9.81497	15.9292	18.2809	26.2554	7.01982	6.50851	10.5871	15.6832	6.87502	8.76353	5.48242	4.91824	7.82959	9.53363
	3.734	37.1909	25.9327	23.4367	22.9738	18.1487	14.8964	28.1519	28.4536	25.0726	27.1304	30.417	17.7253	20.0523	17.08	16.3069	6.40112	18.9659	23.5635	19.6551	16.0865	31.9047	14.6706	10.5005	27.5877	23.1414	19.2417	22.4962	22.0338	21.2979	33.3893	18.045	8.6372	22.16	14.0565	8.34452	28.5165	15.536	21.2853	8.60964	13.1058	9.62852	15.6832	7.35111	8.42825	8.06625	3.40114	6.23514	9.58399
	3.95365	33.166	20.1831	17.7684	30.6669	19.4963	13.1925	28.1519	23.1995	16.4922	25.4681	36.3516	27.484	20.0523	18.212	12.7602	10.5265	16.1727	26.2842	28.2959	17.3673	29.1808	11.9542	12.3243	36.9628	21.1483	10.5694	23.2464	17.7623	26.7805	41.4321	23.7208	10.0624	15.3332	9.20074	6.90928	23.2249	15.536	16.3598	6.17929	11.0324	11.5834	40.222	7.35111	5.86821	5.64562	5.8746	10.2604	12.3387
	4.17329	36.3571	27.5688	18.7904	22.3417	19.3698	11.5673	28.3206	22.9878	28.1075	18.848	28.6923	19.603	19.5889	24.1807	11.5182	10.969	15.3338	31.4603	21.9076	18.3257	31.3038	17.7021	11.0549	38.7666	19.4377	20.6363	23.2464	21.9791	27.7765	31.0258	21.4835	8.72017	14.4013	7.69512	14.0454	18.1237	15.0085	13.2923	8.41335	9.91423	9.2287	9.34494	6.22907	9.11135	6.70647	7.76151	11.5683	11.746
	4.39294	36.0681	28.3392	23.8475	33.1053	21.6797	14.2134	18.6439	27.4582	23.3214	27.021	27.5526	15.7971	18.3066	17.515	16.5213	13.0147	10.2202	35.695	21.2701	20.2542	34.3381	14.0754	10.4112	24.4498	21.3748	32.1288	26.9872	21.9791	13.5893	31.0258	21.9857	7.48146	18.8759	11.3756	17.6904	12.1291	13.9749	11.5305	6.79177	5.95664	7.88176	12.6952	5.53526	8.89122	8.06208	4.12644	11.3587	21.9391
	4.61259	30.1474	33.9845	26.6641	18.7805	21.0165	14.2134	20.1211	27.4582	25.7881	16.6981	32.4137	14.1014	19.254	22.9152	14.4218	19.9955	17.0973	35.1034	19.5783	24.6589	32.2685	15.6127	17.0355	20.3506	21.3748	14.5104	18.3782	16.2606	16.4554	26.6911	17.6463	8.76019	18.2129	16.697	17.2851	12.1291	12.5971	11.5305	7.65509	8.96777	8.69287	15.7331	4.86459	14.7265	6.88466	4.96697	9.32224	21.3242
	4.83223	34.337	36.577	28.6022	16.1534	22.9599	13.4047	20.3657	27.5033	17.3239	15.0605	30.7677	15.4668	17.2253	28.7703	12.5685	19.9955	20.1595	35.2885	14.8198	19.4725	34.7052	13.7381	17.587	24.7331	25.6659	14.5104	17.1381	19.9403	25.2432	27.7275	25.3958	8.51971	19.9883	15.6697	13.297	12.5258	11.0731	14.1604	9.30111	4.55383	5.73353	9.20751	8.37905	10.8363	8.07874	4.96697	11.7812	17.7532
	5.05188	40.9751	36.577	21.9069	14.2132	20.5819	18.9044	21.0568	39.5587	29.2764	19.559	21.8847	13.8567	27.3093	21.1771	14.3163	14.6178	22.5839	32.7092	15.7744	22.3954	26.5872	13.7381	18.4701	26.4764	16.2093	20.6702	10.9027	22.1755	26.5265	24.4877	28.0602	8.51971	17.6158	13.5145	13.8047	21.8257	14.1758	18.4611	5.35914	6.71304	14.9786	9.92587	7.84236	18.8933	9.00802	7.48515	14.0212	9.53831
	5.27153	29.1526	31.4322	19.1745	15.1029	21.2117	25.1479	20.7489	39.1353	46.5833	12.9829	16.5226	23.7821	32.7169	17.8969	14.2438	9.40616	22.5839	37.7818	19.8202	25.5698	37.0853	14.0738	16.1841	29.8395	16.2093	15.7807	17.7367	27.8705	20.1533	25.1181	24.0878	8.14891	18.5927	12.8144	10.3602	20.5988	16.1835	17.3697	11.4317	5.69711	20.1288	6.96289	7.04648	17.5404	10.5685	6.21115	14.0212	11.2553
	5.49118	28.8471	28.8398	17.4743	29.4722	31.0979	27.0547	26.5222	29.5151	36.0263	12.4457	21.568	23.9487	22.1933	20.2903	17.761	13.6748	29.2812	45.8199	17.481	15.0455	29.261	16.8873	13.4418	34.6166	17.42	18.9961	30.1726	27.8705	20.9852	25.1181	26.7105	8.29907	23.2942	15.0498	10.9317	17.0315	17.1664	15.4391	5.15634	7.23114	18.9752	7.23358	6.53609	7.71774	9.09212	8.88299	10.3977	9.39074
	5.71082	30.2272	28.7846	19.8475	19.0364	24.3267	21.6443	26.5222	26.7733	24.8714	13.6487	29.2219	23.5298	16.7306	22.8276	17.761	13.1354	24.8537	45.4104	17.481	15.8553	32.6157	15.1034	8.7373	24.9413	10.2009	23.4932	17.8863	14.0204	16.8791	32.0778	33.9779	9.26904	27.3643	10.0153	12.9974	16.6519	17.1664	12.6989	12.1819	6.9909	8.13902	10.1383	7.74267	11.5915	9.09212	7.97307	12.2285	9.07568
	5.93047	31.0307	31.3485	19.8475	22.9522	27.3319	20.4964	20.9124	20.9884	22.2814	16.3855	44.1021	27.8372	19.7876	25.4463	12.4403	30.6615	34.7788	45.4104	20.9269	12.0265	42.7832	13.0315	7.41129	36.9894	12.528	22.1974	32.6959	19.9304	23.6615	41.2077	21.6086	8.61994	27.3643	13.0403	13.8865	14.0974	15.1226	19.5629	6.45865	10.1159	7.46882	9.29288	5.40368	10.1039	4.90453	14.0323	8.13294	9.07568
	6.15012	36.8133	37.2159	19.6689	24.8844	29.5385	15.5449	21.3449	21.892	22.1567	13.625	37.7185	29.4459	14.5896	23.2261	22.881	30.6615	33.8895	38.3778	21.056	10.1349	25.8762	11.3192	14.6592	36.9894	12.4159	26.4404	28.7091	16.1213	31.1372	48.2415	29.4716	9.5576	20.8708	20.8574	15.0663	13.9387	14.2148	19.1586	5.64257	9.94414	7.50979	14.8732	9.37031	10.9123	7.57413	14.0323	12.1576	12.1114
	6.36976	35.2697	32.721	20.511	15.8034	22.1561	14.7643	26.7727	19.2077	12.5774	14.4308	28.8122	29.4459	18.567	23.2522	22.4205	35.7248	21.7764	33.2367	14.4667	13.6006	31.0902	12.6385	10.5793	29.9896	25.2847	30.3391	23.4453	17.766	33.5896	27.4737	22.6647	9.93832	18.4608	15.0545	16.9781	23.5978	17.4219	10.3306	5.09362	6.73716	9.49744	14.8732	8.82484	8.61626	6.09444	9.73442	11.9533	13.9971
	6.58941	34.0684	30.6884	22.7547	24.6804	28.4683	14.7643	25.3581	19.2077	18.2434	12.0823	19.5892	35.5913	19.7487	24.4635	17.8699	20.5085	18.6597	35.6761	15.3445	13.081	29.8952	10.4631	10.5793	22.3094	19.7314	18.217	16.3018	21.4694	29.3781	26.1095	23.1185	14.5671	13.369	21.3172	15.5928	23.5978	22.0535	10.3306	9.28564	9.32764	11.2983	12.4849	9.94131	11.3996	8.19948	7.17898	8.93251	9.5266
	6.80906	24.6512	32.1509	17.5215	24.7385	22.4341	13.9092	27.0747	22.7481	18.9391	12.1737	22.3731	44.0916	22.5941	15.8844	10.8966	21.0831	22.0432	33.2629	21.8177	16.9002	27.3683	14.9475	13.5984	27.256	27.659	18.217	16.3018	13.9222	40.4097	34.8355	14.8184	14.4713	15.0875	16.0924	17.4374	10.1573	19.021	10.651	7.44415	8.08594	9.81697	18.5171	12.1942	7.67309	9.53428	5.97035	9.77024	15.1062
	7.02871	37.8436	36.7568	17.2612	31.3806	18.4274	14.3266	32.3677	25.195	18.9391	12.1737	27.0463	34.9185	19.7909	15.8958	9.42437	28.4511	15.3915	33.6695	22.9669	21.8341	25.6559	13.9529	15.4231	23.8614	18.8817	24.2526	16.4719	19.7762	16.472	47.457	15.6492	9.62552	10.5762	16.6318	18.8931	12.6871	17.5262	16.667	7.44415	8.08594	6.45452	11.4375	10.6981	10.4619	8.39849	5.61716	11.1383	15.3838
	7.24835	42.6567	30.8723	25.1777	35.8333	20.1582	20.6778	31.4865	25.3366	16.0005	12.0405	27.0463	30.7074	18.7765	17.9272	14.3141	29.7084	15.3915	38.3064	33.02	21.303	28.4231	17.3297	16.7309	20.646	20.4018	30.0737	14.0266	20.7745	16.2014	37.4039	22.6864	9.0594	12.4228	22.257	13.5517	10.5216	14.5132	21.1129	11.3438	10.0483	6.45452	9.86965	10.0354	14.9294	7.65657	6.85503	11.1383	11.2084
	7.468	37.9805	30.6333	25.7104	16.6516	18.4473	16.6832	39.9984	28.9221	13.3623	19.4698	30.1004	24.1812	14.8229	10.8358	13.7923	17.6669	23.0346	31.0523	37.5333	16.3875	32.7125	17.2995	19.8489	22.7331	24.8274	27.0559	22.5864	19.0987	14.3757	38.9067	22.9383	8.01894	13.3533	27.3397	12.8525	14.3644	20.8571	15.8242	6.18825	4.7767	8.36187	14.8211	12.9286	11.7999	8.68743	7.68296	12.4777	13.5509
	7.68765	28.8167	26.9339	25.8246	23.4179	17.7353	19.0752	27.5477	20.8273	22.1227	12.2742	31.9682	25.4824	16.5837	16.0523	17.0374	18.8991	30.8577	37.7585	51.3265	13.0238	36.2307	18.7985	18.6978	27.2923	29.6924	20.2524	32.4089	13.9483	16.1781	32.7726	17.1841	9.45481	10.4436	14.503	16.7701	12.1521	36.7725	13.2441	3.30996	4.04635	10.2184	11.9893	10.4892	11.7881	5.64646	6.14235	10.1647	18.2017
	7.90729	25.6992	34.6377	27.1872	31.4712	23.1961	18.3829	30.7851	21.3262	23.0054	20.4923	36.5913	22.1368	19.5813	10.3924	20.8597	29.2331	20.1999	38.3341	24.5149	17.1449	40.8539	16.6582	12.4367	20.4983	25.6277	14.3636	29.5577	17.9537	22.1398	24.4584	21.1548	10.938	13.4784	19.6573	18.8964	14.5709	42.2008	14.5324	5.58067	10.906	10.633	6.70054	11.8377	8.32955	6.56908	4.95665	14.4692	13.9784
	8.12694	30.4135	37.5272	27.7869	43.7743	25.5234	17.0224	25.9158	42.7512	23.0054	20.4923	37.3267	22.8784	13.2047	17.6194	9.84404	28.2499	21.3692	34.1168	29.3535	15.1494	35.8836	16.8412	11.3211	34.9749	27.0828	23.4339	19.6942	17.9537	16.4476	24.4584	18.9726	16.0298	13.9975	16.278	26.9592	16.9607	31.6854	13.7325	5.58067	10.906	8.97472	7.55632	10.1949	6.66332	8.391	5.70144	17.5938	14.5722
	8.34659	47.0048	33.6296	23.6912	45.5498	22.6132	17.0224	22.0699	42.7512	28.8868	15.6948	34.371	23.0236	17.7503	17.0925	9.84404	21.7897	19.4965	29.8471	30.5386	17.2566	34.2146	12.6878	11.8121	31.1227	18.2428	17.8133	15.5885	30.6701	18.6792	19.7685	18.3153	13.3806	10.0968	13.865	37.9352	16.9607	22.4592	13.7325	3.68624	14.1371	11.1655	4.65165	12.9007	10.0874	8.391	10.7263	16.7681	14.6694
	8.56624	49.9474	27.8589	24.5053	36.2089	26.3618	20.3073	24.6095	31.4927	24.282	9.2406	31.0253	16.9103	22.5217	14.1222	13.0142	33.9733	21.3439	24.1508	30.5386	17.747	31.8279	10.7447	7.32577	38.7085	21.1192	26.048	18.782	27.8767	21.5564	24.9912	16.8638	12.1162	6.00803	9.389	30.1212	15.4241	10.9688	23.1678	4.67825	4.61461	18.0985	11.171	9.9764	12.4179	10.1671	4.94691	8.62848	13.0754
	8.78588	39.9245	34.3884	22.756	36.9402	28.0311	20.6718	24.6095	41.8967	22.6937	5.86622	46.5497	16.9103	21.3356	17.1645	18.6922	33.9733	23.1397	25.5556	42.841	21.6244	33.0696	13.493	9.30807	24.7427	29.3001	30.5141	21.8157	37.2862	24.0508	50.9056	23.1185	12.7344	8.28614	12.5678	18.7768	15.4267	10.9688	28.3804	5.11154	6.19688	15.8061	11.171	11.0825	11.2883	7.5633	4.94691	7.34811	11.8913
	9.00553	31.3614	37.9011	19.8233	39.5593	31.3033	25.465	24.8689	44.5054	18.3666	10.6129	53.767	19.0694	14.1845	23.1833	26.3506	12.3383	23.1397	27.0099	25.1394	13.8812	25.8095	11.6423	8.98329	18.9971	24.7781	31.7139	26.8274	24.9801	22.2462	47.5819	27.86	10.3011	8.34457	15.4274	28.9496	24.7666	17.5945	30.1334	10.4666	5.45977	17.6299	8.50164	5.39252	8.27549	9.21786	3.86441	7.34811	15.7738
	9.22518	41.7848	30.478	26.5627	39.1301	37.3799	29.7496	25.0088	59.4186	18.3666	10.6129	32.2688	15.7987	10.4436	25.0613	17.4071	23.9448	25.2671	26.8598	21.9501	13.4044	39.3184	10.5777	10.3026	22.9583	26.9438	29.6841	24.0479	23.7494	24.6675	36.4534	25.4359	11.6716	11.2534	21.4546	39.8747	28.4073	18.4818	33.7225	10.4666	5.45977	14.1364	7.92071	6.30164	10.1289	13.4562	5.69571	13.0696	16.9567
	9.44482	52.1968	23.9859	24.9212	60.1027	53.1416	23.496	32.8038	62.1348	19.4265	12.0281	46.0093	16.2543	23.845	36.0838	24.1366	36.5081	24.787	36.7705	19.9886	19.1162	37.4992	13.8351	11.1664	25.4933	26.9438	33.2242	26.1776	24.5264	20.5581	35.8757	32.84	9.14127	9.91475	30.5646	29.0789	20.3317	22.8512	24.6871	3.08761	9.10284	17.3038	15.8997	5.56078	10.0185	16.1075	7.1807	11.068	16.904
	9.66447	61.2478	25.0186	22.43	37.4606	56.0544	21.9665	35.4407	64.4089	16.2017	12.9107	27.2449	14.7375	31.8538	35.6874	25.8073	37.68	26.503	40.5462	19.9886	20.4844	41.0007	22.5732	13.3812	22.2876	15.7856	26.2795	26.1776	22.8792	14.8316	55.7477	37.7918	10.7317	12.1419	27.3402	35.0377	20.4068	25.8291	18.1049	4.68069	5.78491	13.5366	14.2985	6.52174	8.11725	17.7354	5.55237	5.46906	13.9139
	9.88412	61.4835	24.5336	23.8271	39.2709	49.0797	30.7217	31.9639	65.2518	12.0886	9.04649	43.1897	18.4654	16.5556	21.1551	22.7426	17.4544	22.3899	40.2606	32.6146	15.0115	39.4586	13.2543	7.52083	28.2051	13.4696	27.1603	22.7135	42.2215	18.758	59.6413	37.9035	11.5203	11.7651	30.4326	31.5793	23.3222	52.2578	21.2477	5.9879	8.55869	15.6832	10.3964	13.9382	9.10586	10.969	7.54134	6.27331	16.1896
	10.1038	66.4791	30.9534	25.251	41.4032	46.0719	29.8287	38.6059	51.9636	14.4094	18.5636	40.3915	23.4258	38.3924	17.5338	21.0435	17.4544	24.2979	32.6159	18.5762	19.6823	36.6146	10.732	9.36092	26.6458	29.5355	24.8398	28.7603	47.2961	16.2047	47.3945	26.0765	12.6503	14.3848	40.8595	29.851	18.9657	84.1909	21.8795	16.0831	7.43857	12.5436	7.3252	13.12	10.5418	11.9141	7.54134	10.5169	16.849
	10.3234	64.9558	22.704	26.245	38.9232	65.5444	32.334	48.6878	59.382	14.4094	18.5636	41.1554	20.9043	39.6519	23.1541	10.2115	17.7386	21.8745	27.6511	21.6069	37.1311	30.476	13.5089	10.539	26.6458	29.5355	23.3323	33.2513	30.1019	16.7981	51.1183	29.0862	12.875	24.1782	51.202	37.5757	19.3599	84.9417	24.1699	16.0831	7.43857	10.066	13.907	11.0354	10.4932	13.0923	6.57581	11.9968	18.1924
	10.5431	57.3749	19.2193	30.6456	50.7943	72.5191	40.3517	51.1604	74.8844	31.4683	12.1636	34.0705	15.3919	43.9545	30.883	10.3794	39.7797	13.7149	29.305	18.0564	47.3408	22.121	10.7177	11.3951	34.0403	12.8509	15.0778	30.1685	30.1019	25.6014	51.1183	27.8617	13.994	28.5501	55.0379	35.3709	31.489	76.6749	41.011	27.6566	7.85825	15.3358	22.6336	6.53689	10.3922	13.7393	10.5354	10.3696	18.4723
	10.7627	71.2137	18.4142	40.3056	44.281	51.9841	54.5831	64.5887	88.4038	38.9535	18.1968	27.4024	16.0081	48.2592	16.8098	18.4835	30.9507	15.1408	39.0656	21.3208	35.9872	23.1624	5.60471	11.3951	41.5075	28.4997	17.7258	26.6265	20.8068	31.2703	38.2743	29.0929	17.2021	75.1686	47.1842	42.5553	40.9237	99.9337	42.196	33.3407	7.35463	20.2173	13.0825	7.78892	57.0221	15.4647	12.1161	10.2651	25.5405
	10.9824	53.8329	24.5295	58.9518	44.9411	40.8358	82.8083	68.0737	100	35.9848	23.211	39.3824	20.2835	33.6243	13.8249	18.4835	19.7214	18.1625	27.5607	23.4818	27.2885	20.1616	10.4806	14.1922	53.9672	28.4997	23.815	20.8072	21.4732	40.6493	24.7453	31.7473	13.1096	100.949	50.0607	95.6828	46.7485	100	61.2855	49.1965	6.01549	12.1602	21.4634	13.1679	82.3343	15.4647	9.77226	11.7558	22.3361
	11.202	72.775	31.1952	65.4507	49.6252	74.0362	100	100	85.0121	51.9687	19.1967	28.5492	20.2835	21.7763	16.936	19.772	24.0366	25.8744	30.6996	28	35.1861	21.6536	18.2288	26.4675	46.5291	26.8003	24.2103	28.5758	14.2006	48.6629	38.9184	33.3289	13.2374	92.2974	50.4765	97.6412	59.0379	99.881	61.3432	58.0016	21.9761	13.576	21.4634	17.3323	100	36.7324	12.8363	13.3435	21.9039
	11.4216	48.931	31.1353	99.4545	42.2	95.0502	77.2607	78.6234	85.2813	51.9687	19.1967	40.1195	16.9883	41.5748	31.8929	32.1409	24.3723	11.5916	31.7197	25.2162	30.7911	13.5323	21.1824	30.1112	47.0424	34.4252	22.2963	36.1169	19.9925	62.311	47.133	34.5251	12.8842	100	40.0571	97.2622	91.4817	89.2126	65.4356	58.0016	21.9761	8.86165	23.2124	37.7811	72.4623	56.6436	56.5007	12.3042	23.5448
	11.6413	51.5391	29.7478	93.8163	41.5725	100	72.4252	65.5981	86.1911	62.1275	35.7684	75.8378	26.0421	44.4817	69.6585	48.8618	25.9528	30.8759	28.626	24.5558	41.5077	14.0163	21.1824	28.6295	49.1029	38.788	47.0937	77.7293	19.9925	100	47.133	40.1825	15.1568	98.6598	34.5162	97.2957	99.1673	90.4334	72.262	67.3133	35.4408	10.4839	20.0704	43.5086	81.8	65.4126	79.9194	98.8515	100
	11.8609	84.4479	28.1253	77.2389	40.3675	99.1782	63.3672	64.697	93.2041	82.0683	64.9889	90.4442	23.8738	71.631	54.108	71.2732	51.8401	43.5458	26.2944	26.6563	63.0184	17.8083	23.2002	24.9647	56.6427	46.3008	62.307	70.8502	32.6902	89.3366	54.8109	49.6388	21.3452	95.0355	73.5311	100	100	89.1366	81.0226	65.0508	51.492	21.1857	23.3311	81.1429	81.1937	69.1547	86.3054	94.1091	98.1706
	12.0806	82.789	25.1609	100	41.3998	89.8968	63.3672	47.9017	93.2041	99.2363	79.6714	95.4735	36.5042	68.7069	83.6764	91.0157	57.9307	60.3501	34.3048	40.6882	59.7363	18.7529	43.6983	41.7311	56.5313	69.6395	86.5342	100	83.6474	99.7305	100	77.1568	32.3096	89.9429	89.772	96.4148	100	95.2913	81.0226	54.8334	52.4241	94.8515	33.0571	79.7888	63.8969	99.0199	100	100	93.4096
	12.3002	68.7488	31.403	66.3923	64.6552	59.5437	48.2954	40.0279	76.2869	100	100	100	50.3379	82.2562	100	100	60.1763	80.8996	63.5297	97.8929	70.4848	18.7863	76.2906	62.4756	54.3183	82.5868	100	100	100	99.0118	99.4926	96.1578	79.8513	92.3798	94.3663	87.7198	99.268	93.7663	85.1333	98.9314	91.9604	100	95.3838	77.6715	89.4715	90.1002	75.6301	63.5414	93.0782
	12.5199	64.7518	44.5144	65.7314	85.9151	74.7925	44.3956	33.8139	67.8699	100	100	98.354	72.019	96.392	82.2001	98.6763	100	70.0993	100	100	84.8632	29.8051	100	92.5522	78.4243	100	100	81.0581	80.91	42.2221	89.6932	98.9973	86.0111	95.7839	92.5695	94.8886	97.6716	93.8277	93.7302	98.9314	94.8547	91.2793	95.4983	95.0453	92.529	99.6611	61.7091	61.2887	71.0079
	12.7395	80.5903	74.4658	51.1279	91.8572	76.8032	35.1779	26.3232	57.336	84.7093	71.1418	96.2607	100	100	84.053	95.6695	100	70.0993	95.1459	100	100	41.4313	46.1298	100	93.7895	87.8015	28.8231	72.5516	52.1171	27.9018	55.7731	91.2161	89.9479	51.9874	94.1621	89.372	98.2151	93.034	93.5779	97.0085	95.067	97.329	97.468	100	60.9084	96.551	70.3094	61.2887	44.4953
	12.9592	84.8066	99.3345	44.3222	84.7871	85.121	29.3652	25.8289	50.6545	67.1064	61.0931	91.7754	89.4462	90.0738	76.3743	76.0404	88.4212	79.6354	57.9558	69.3159	82.5628	76.6907	24.8902	98.6106	89.424	74.0741	17.8669	54.573	38.5691	27.3849	54.604	97.7978	100	12.9615	81.0587	52.2368	96.3483	13.1159	96.0862	96.9156	94.5508	87.4629	100	72.7104	58.8098	90.7255	60.2298	88.7137	53.1775
	13.1788	66.7085	100	40.4504	65.6692	85.0748	23.785	26.0204	55.5226	68.7499	46.1906	90.8826	84.5668	64.0446	80.9221	56.8956	73.2614	78.9704	34.8979	47.4344	49.5441	100	19.2441	71.8096	100	27.8473	20.5177	26.7761	28.4734	15.7222	48.6104	100	88.2642	21.9832	80.5941	55.2816	98.9361	17.8285	97.0244	97.8083	98.7487	82.7929	65.5541	70.322	77.7359	100	36.568	78.6046	64.0428
	13.3985	74.8546	78.1467	34.0172	48.129	82.0021	18.2149	26.0204	71.3013	76.109	33.7167	28.9339	61.9025	60.7737	61.5593	43.4798	48.0367	100	32.508	33.7932	62.4271	94.1885	11.577	30.2803	87.0681	22.0317	26.0226	28.8054	17.8904	13.9553	28.0495	83.8669	87.9998	17.4016	89.8765	71.3542	93.938	17.8285	100	93.3011	100	77.2642	45.5253	59.3257	52.3767	59.4048	24.7437	80.4957	58.4011
	13.6181	100	65.8752	39.1426	82.2449	83.7702	23.2322	23.7836	64.0579	54.8563	33.7167	37.7274	67.1183	51.124	30.3853	38.1308	34.3317	81.8445	32.3142	34.6596	40.2103	36.4611	14.5496	22.9151	71.2816	20.1462	20.7605	28.1372	24.9142	17.8196	26.8843	64.6724	82.5927	20.8693	89.1489	83.8251	80.8005	12.3778	86.3165	93.3011	100	72.7072	62.3912	50.7169	24.5296	49.415	23.0529	65.7814	65.7644
	13.8378	62.7634	40.4357	38.9416	89.0711	84.097	26.9254	18.9556	46.3079	42.8569	38.3347	56.4632	55.8335	22.243	27.7249	23.3812	40.8283	64.2661	28.1188	21.7262	22.2964	31.9881	16.1649	24.6197	52.9212	25.8923	39.7764	28.4221	28.814	15.6113	26.6833	39.5936	46.0772	12.7457	86.9623	75.2947	41.4629	15.3332	63.5119	100	82.5961	44.3591	53.1046	31.8702	14.421	16.7279	25.629	53.433	41.9456
	14.0574	51.7786	39.2048	31.5694	100	84.538	23.0827	20.3385	41.176	44.927	35.0585	69.964	64.6824	15.7865	21.538	28.4886	40.8283	34.9931	21.0309	31.763	15.3659	28.2195	14.6133	23.5128	35.2824	19.3906	41.4928	28.2643	15.8814	14.2559	29.8509	23.9393	38.7429	17.0397	100	72.8066	33.4403	11.3081	41.8512	97.7382	12.0927	52.4997	40.8112	18.2079	10.4055	15.8402	25.629	30.0895	9.53128
	14.2771	60.9271	58.1605	27.0469	86.9918	83.697	12.196	20.9257	28.6147	55.8112	32.4899	68.9407	50.8303	14.2115	38.4824	28.4886	24.8727	21.7289	24.2266	14.998	13.2568	29.9219	13.5296	22.9218	35.2824	16.2407	56.1189	15.9902	14.4704	22.8829	30.7233	23.1319	49.5403	14.9017	85.7288	69.4203	9.31181	12.8624	29.8717	85.6069	14.2143	44.7081	22.0735	12.3768	6.79101	15.8402	10.2224	13.1011	10.0607
	14.4967	63.5225	52.4491	18.8638	76.2584	71.37	12.8878	21.8444	21.5519	53.6364	27.838	48.668	56.4543	30.1341	38.4824	24.7649	23.3262	31.559	22.271	17.432	20.7737	20.7257	14.2568	23.2985	41.5293	16.3909	47.2207	22.4429	19.2255	23.3421	21.5621	21.6503	52.8064	24.8741	88.347	47.7338	13.5403	20.6553	18.4725	73.9219	12.2423	45.2783	25.1385	8.65418	6.79101	8.52506	8.42832	8.53406	6.52245
	14.7164	51.5657	49.9145	17.6817	53.3222	32.5456	14.2336	26.752	22.0484	53.6364	27.838	64.7451	33.5897	25.7278	47.6625	12.8135	20.775	26.7183	23.5504	20.8974	16.9245	22.8286	16.0805	21.7899	42.5849	18.3728	32.9842	24.4148	14.0577	17.1741	38.0108	20.4091	41.6249	17.0817	68.301	30.6124	8.25982	16.3054	14.556	31.285	12.2423	36.9214	23.7101	10.6128	7.24615	13.2347	5.8465	7.99834	6.14181
	14.936	33.0735	54.4312	15.7729	35.0325	18.2014	14.5715	23.8897	30.5821	41.4401	28.0197	63.1135	26.8189	14.9061	30.3999	13.5258	14.2909	12.5931	33.2367	34.7103	15.0824	26.6139	16.0805	15.8584	42.8658	20.1103	30.212	30.3017	12.6691	17.4026	71.7495	25.576	30.2999	9.97468	25.4623	13.5099	10.5771	10.5719	16.8717	18.1233	11.0295	38.8435	17.4218	10.7842	14.0528	10.6442	6.77476	7.51418	6.12307
	15.1556	34.1507	54.4312	17.0105	20.2641	19.6529	15.5191	23.8897	35.1607	43.7014	45.9028	37.112	21.3401	15.2204	22.7879	15.7228	15.6652	10.6255	34.1824	32.5443	10.9253	23.9201	15.6206	15.8584	34.0863	20.1103	25.4919	30.3017	24.2342	13.4174	51.7155	17.356	30.2999	11.1276	15.4242	6.72753	16.6945	10.5719	18.3954	5.86247	13.5004	34.039	21.2676	11.7795	11.7693	10.5452	9.8726	7.8403	10.4835
	15.3753	28.8053	50.8382	17.355	11.6431	27.0154	15.0957	20.7378	27.0021	45.5065	49.8098	33.5945	23.4319	42.157	17.8103	18.6684	18.6187	13.5522	35.1384	22.0989	29.4462	32.9762	15.2164	20.7272	37.4349	36.842	34.5821	30.8982	24.2342	19.1318	51.7155	22.0107	24.9233	8.16703	4.52586	6.48191	13.9498	17.0289	21.533	4.75318	5.36233	30.3751	15.0064	8.43009	4.85453	10.2287	8.85432	8.33384	9.70814
	15.5949	30.7899	51.3347	19.2421	19.2889	11.6812	19.1364	20.1506	24.6105	41.4798	84.7239	24.2338	26.4947	39.5353	25.2094	18.8295	31.8974	16.8457	25.4273	36.8092	39.2218	42.1857	17.9838	22.7287	31.331	35.1673	34.6752	35.4876	16.7665	21.3356	47.8141	22.4412	17.9668	6.36911	3.70702	5.91616	12.9277	14.8759	21.6327	5.46257	12.6928	34.4913	11.3334	7.62465	4.57957	6.79057	9.13068	7.0856	9.40831
	15.8146	35.8426	50.0092	23.0788	9.8579	9.74429	15.5868	18.0655	25.6386	52.0466	57.6183	20.1778	34.1203	27.9855	23.3409	16.2207	17.1275	21.6612	24.8488	21.2031	25.6407	32.9728	19.0595	20.3006	26.9412	35.1673	27.979	20.7211	18.4324	21.1537	36.2192	21.7505	15.5577	7.06955	3.73513	7.92369	14.6503	15.0017	18.4436	3.74081	8.80279	35.5597	18.7877	8.60873	5.15378	7.17527	8.74252	8.09946	8.32845
	16.0342	30.1005	36.1335	21.1955	13.0755	14.0252	12.0382	22.2975	24.6035	32.6556	27.8019	24.8743	30.9551	20.237	13.8989	20.642	17.3375	25.1074	32.0082	28.4365	23.6869	31.6276	15.2992	20.2727	36.9337	30.6834	21.4635	22.7586	23.4473	19.0231	28.3208	16.6703	11.8048	5.90465	7.35889	8.40593	13.4874	13.543	10.4952	4.43065	9.30352	29.2903	18.3338	6.93722	5.73268	8.19365	7.7896	9.84189	6.32686
	16.2539	41.8938	32.4124	23.6702	5.86572	19.217	14.8168	28.6477	23.7855	54.6508	20.0736	32.0273	30.9551	17.1983	13.9334	21.0197	17.7448	26.7819	44.0494	34.8704	18.3315	28.6134	5.98186	18.3288	31.285	44.6238	38.2717	23.1849	25.3319	14.348	39.3614	15.4007	9.19341	7.52577	3.70013	9.46291	10.7247	19.4315	8.68005	4.01935	12.3658	27.0061	18.3338	8.20521	4.58113	7.13863	4.87122	10.6147	4.85465
	16.4735	48.2784	32.4935	32.2641	6.72412	20.648	13.5612	34.1197	17.778	93.5009	24.0777	19.4014	29.663	13.397	17.0351	18.0548	26.6191	26.7819	49.8652	40.953	10.8195	17.5345	14.3555	20.5235	31.1857	30.9075	40.2253	23.1275	25.4314	16.4642	41.6058	18.4671	8.1122	8.48765	3.56383	11.2985	11.8962	18.6046	10.3088	4.59436	11.5901	25.7116	14.0778	11.9182	12.8543	9.78908	7.26384	10.6147	6.35848
	16.6932	53.691	29.8976	19.3308	11.0201	22.0059	12.179	23.9295	21.9908	57.6786	18.6674	19.4014	28.9351	15.2971	19.7832	15.7353	26.5714	24.5263	50.8736	40.953	10.9603	19.8278	10.8959	19.9921	35.9531	25.8385	43.7851	18.6058	14.1957	16.7393	29.6479	22.7298	5.71004	10.4234	5.83153	11.4631	13.8952	13.66	11.1201	2.93694	14.4131	25.7116	20.1203	12.6631	13.7019	5.63147	6.55173	7.19743	7.01319
	16.9128	42.7302	21.8104	17.9598	14.033	15.6449	11.7662	19.4403	25.9468	46.0987	20.8365	19.6357	33.0316	20.4304	17.8479	15.7353	23.1439	20.9659	57.743	43.4589	15.5058	15.238	6.16009	22.3117	24.9558	15.8551	36.5949	28.623	17.8531	12.133	27.5772	18.9676	4.33035	6.57213	4.68602	6.80203	14.6451	11.2564	8.99687	4.84521	10.1082	22.3262	16.0725	8.92293	11.0831	5.63147	6.45712	7.41641	10.5561
	17.1325	34.1165	28.4863	17.623	15.2089	14.4964	11.8642	22.7831	28.0325	37.3468	25.0212	27.2324	37.7167	17.4122	15.4222	32.0819	22.5315	13.2823	35.1879	50.5043	12.6421	13.6992	7.9599	19.8192	22.9292	18.384	31.2001	20.6248	16.0219	17.2928	40.3158	15.0753	2.79279	7.32051	12.9215	12.5029	10.4704	7.0801	7.25613	6.74127	10.2847	18.9375	15.5083	9.57527	8.36323	6.15939	5.60397	7.21618	6.91832
	17.3521	37.196	28.5449	17.623	15.9932	15.9852	13.564	20.8314	24.8027	32.4799	14.6035	19.235	35.1708	13.5914	14.8338	22.3615	17.3475	18.7446	33.5748	51.1467	10.6845	24.1872	6.7839	16.5685	35.2679	24.0763	31.68	24.8657	21.82	25.6857	47.576	14.4564	4.29363	7.32051	7.63785	10.2939	9.17445	6.96699	7.48455	6.88869	8.58957	17.2071	21.0428	12.4015	8.7181	5.53654	4.94461	6.53515	14.4632
	17.5718	52.7734	24.8742	14.8338	15.6393	12.5909	13.564	18.1378	24.8027	27.1766	15.5345	20.4051	27.0039	14.1272	14.237	27.4553	19.0575	18.7446	33.5748	57.2946	8.85115	24.4008	12.3997	18.6594	30.6312	28.0266	47.1812	37.8182	22.4204	19.3957	40.8759	12.3492	2.92312	9.50273	8.27371	9.57508	9.17445	8.95325	7.48455	13.2227	13.8583	18.3443	15.2272	11.4477	9.01421	11.5727	5.32418	6.53515	14.4632
	17.7914	46.3559	25.7372	17.5502	15.8542	11.6016	13.2629	19.1692	24.0665	27.1313	15.556	20.6824	26.7776	16.8019	17.7279	28.9287	18.3609	20.014	26.1239	60.7291	13.8812	23.8267	14.2187	19.8768	28.3722	31.5913	39.8639	37.8182	22.4204	15.5869	40.8759	19.3213	2.34268	7.08079	4.12121	7.71983	10.066	13.3616	6.83167	10.3868	9.3778	16.6517	10.3923	13.3665	13.5241	13.8651	5.36259	4.1331	11.691
	18.0111	49.1604	19.0081	16.7649	15.6991	12.5678	12.7493	17.1195	30.0568	21.7317	17.2815	27.456	30.9964	19.604	25.2032	30.072	18.3609	12.964	40.3014	67.0535	15.0737	25.3622	10.0191	13.8185	26.9558	27.7083	36.1488	18.9952	21.5204	13.0935	35.9714	19.0227	4.72281	7.56323	4.34926	6.31243	8.10624	8.1683	6.82729	7.85871	10.0281	19.4537	8.76817	10.8704	13.3494	11.994	5.36259	10.3897	3.88489
	18.2307	41.5124	20.1613	15.8909	31.4273	13.8948	14.6111	17.1195	35.4051	19.5455	29.6505	23.4466	23.2132	17.867	25.5089	21.783	14.4506	15.8856	36.7195	65.6101	26.234	21.7938	10.767	15.3597	31.7547	36.2927	26.2824	21.4467	33.0134	13.8921	35.6122	10.2337	6.62347	7.46509	8.93716	5.15883	5.68657	8.1683	9.90093	8.02404	17.0402	24.5596	10.3111	7.47392	11.0376	8.22279	5.18485	12.6933	8.10592
	18.4504	32.303	21.5788	21.1266	38.4244	8.3916	14.8016	21.9078	37.6885	20.9538	25.7446	26.642	23.461	21.853	20.4081	20.9913	14.9875	22.1443	36.3056	54.4928	24.6113	21.0962	10.767	20.5533	31.7547	24.1772	19.5495	20.553	27.7387	14.4722	51.4189	17.3977	5.26617	7.18417	9.07452	11.879	8.55246	10.4461	9.14652	7.60134	12.5578	31.7482	10.3631	10.2276	12.338	5.60399	5.96748	15.7523	8.40341
	18.67	25.6308	24.0336	17.6632	25.3763	12.6012	15.5661	27.8314	42.1294	24.1687	29.3932	42.2486	23.461	27.1623	14.9005	19.4283	16.5768	21.7411	36.9177	46.0123	20.7669	22.6951	10.8689	18.4845	32.9169	24.4149	21.0146	23.9187	28.8488	18.9598	42.4958	17.2976	4.42984	5.27838	11.8641	19.8624	8.7359	10.8196	14.0187	5.96346	12.4738	19.5241	10.3631	9.14383	9.48815	6.00784	3.72623	6.0992	15.488
	18.8896	26.4837	21.544	14.9978	21.953	17.8964	22.9303	28.4407	28.1508	32.9716	31.6018	42.508	27.3617	23.0175	14.1932	28.9355	19.4661	19.6127	32.3856	28.7977	15.3825	25.1686	7.60185	17.8926	21.8905	23.3208	22.0083	23.9126	28.8488	18.3032	42.4958	14.5848	4.37624	6.78113	10.1278	12.0059	17.7269	6.77295	9.90356	11.4912	11.1685	19.1735	14.1944	11.8497	9.13171	5.63064	5.55352	6.79698	8.8145
	19.1093	26.5787	26.4456	13.6223	22.2169	15.392	17.6538	27.9065	23.2158	40.4667	16.6337	36.9778	27.8235	26.3857	12.0085	34.6146	18.4037	14.0908	41.3127	26.6105	19.6415	23.9268	7.52228	19.2743	23.0987	17.6172	18.9538	25.124	26.5042	22.396	29.4664	16.6219	3.99846	8.0187	12.2443	7.69936	13.0556	6.85876	11.3546	9.24817	10.1709	13.9692	9.0222	13.5834	7.80547	5.40997	4.77318	7.73048	10.8477
	19.3289	27.0096	29.5366	12.659	29.0345	14.3391	13.6901	27.2825	21.9511	32.5848	14.2818	30.4242	29.4321	21.5419	12.5239	30.7866	26.4469	17.6006	32.0374	35.7172	24.0578	26.2534	7.2613	19.2743	41.8343	17.9715	18.9425	30.808	32.5273	17.1442	23.7109	16.4484	4.18643	7.05831	14.9246	5.02456	8.79818	7.42918	9.68038	10.592	11.865	15.9765	6.0967	7.64697	5.54703	7.97632	4.25143	6.78627	8.23359
	19.5486	26.5166	31.7939	13.2842	24.1531	13.6823	11.5172	30.5817	29.0427	39.3148	18.9112	27.6242	25.7026	21.5419	18.3977	30.7866	33.8589	16.6507	40.0085	28.5002	18.0198	23.2559	10.7607	26.9941	40.9433	22.1527	27.581	39.0501	26.8747	14.0518	22.8327	17.4578	4.47316	5.47989	8.3522	9.32864	11.3603	9.44176	11.0212	11.9196	10.1303	15.5275	8.85562	7.64697	8.10394	7.97632	3.38394	7.11641	6.90544
	19.7682	40.7799	25.2822	15.9158	16.6014	18.6829	13.7011	28.5358	42.7738	24.6915	13.748	32.8163	20.3737	19.1341	19.0279	38.5879	26.7512	12.3324	30.296	28.5002	19.7629	20.3084	17.9663	22.2252	49.224	28.9324	30.5197	31.5377	31.7976	14.7595	28.3403	14.1777	4.92767	6.82908	5.11187	16.2396	13.3722	11.4192	16.0307	12.7943	7.10957	20.3582	10.5776	8.31366	7.14039	6.54576	3.46593	7.37824	7.9443
	19.9879	49.2428	23.2673	18.5971	18.0788	17.9324	15.5228	31.0577	38.5602	27.6159	13.1917	34.5607	13.3383	11.4256	26.8474	29.7522	41.7751	12.8367	22.3132	33.906	16.9371	27.4551	14.8759	31.8129	42.6188	28.9324	25.3254	26.1694	32.6119	13.0946	25.7504	13.2251	3.06667	9.05475	4.71784	15.3169	9.51572	9.95466	23.4444	14.8826	8.53361	15.7242	16.7201	18.0708	7.42476	5.57734	3.94354	8.67067	10.5912
	20.2075	38.1009	27.3093	23.6568	19.5032	12.3714	18.2168	36.0965	21.7643	23.5127	11.4029	29.009	15.9225	14.3552	24.2559	26.0205	37.2248	16.9074	29.2584	24.3416	20.1901	33.4402	15.2849	25.6988	36.9047	23.7736	25.0431	40.4235	28.4373	13.8223	30.2022	19.2562	3.9511	13.0147	6.82113	17.9057	8.07638	10.1195	14.816	11.8096	11.2466	10.8968	6.55478	15.8809	5.79457	8.36352	3.55423	9.82315	7.31302
	20.4272	36.8703	27.7513	29.1668	23.6692	19.47	25.6518	25.0553	26.3024	23.5849	14.2017	20.8613	21.1643	30.7876	21.8343	26.0568	44.2118	14.9438	27.9076	39.3919	17.2508	33.0863	10.8975	29.304	33.4956	26.5469	23.9647	36.7257	31.7665	16.5496	25.7094	20.7594	4.23232	21.5218	6.08185	15.2071	7.4032	18.9186	13.3911	10.232	10.3542	12.0094	4.44967	19.4759	9.77251	9.58008	5.03406	7.69766	15.1039
	20.6468	39.2997	28.8473	32.5148	33.3539	19.884	30.8698	25.4494	37.0768	21.3817	16.4137	30.3759	18.4318	27.3168	25.8427	30.587	36.5848	14.8366	31.9703	38.6056	21.1088	37.8864	16.1999	23.359	51.2869	26.5469	21.1699	29.2174	23.0495	19.6031	26.5135	17.3693	5.0257	13.9428	5.35477	10.7893	10.909	13.7585	13.8707	8.63651	10.989	9.9841	7.79161	15.0842	7.1733	7.1353	4.66768	6.22845	12.9219
	20.8665	33.3942	29.9317	25.5018	17.0021	15.7322	16.3577	29.8221	40.523	22.2899	12.2087	32.4477	23.5619	20.3072	22.2684	29.3813	36.1297	24.407	26.6485	28.1291	26.3058	27.1747	27.0847	30.411	32.2607	27.8832	24.2611	49.0161	35.7757	21.1637	35.0092	17.2409	3.99369	12.7307	7.58428	21.2297	17.0989	11.2067	9.03538	9.63016	13.2679	9.3303	6.32158	9.36553	7.78041	11.9499	9.35314	5.08468	6.12424
	21.0861	41.7684	40.9349	19.1311	16.1813	21.3928	14.6304	38.712	37.9547	19.2876	13.3215	29.0394	26.3617	25.8088	20.5052	28.3832	25.1204	22.303	23.8841	27.0813	21.3719	19.0967	13.8049	25.6085	38.1371	31.8895	22.5136	58.115	24.4468	26.2281	29.1268	16.8188	5.14539	9.69226	8.94193	11.6072	16.1007	14.0276	9.72239	10.3656	16.388	18.5426	6.24037	6.78251	5.05429	18.5923	6.23008	3.96234	9.31695
	21.3058	38.3784	30.4752	20.4121	20.0014	18.0222	15.8505	38.712	28.0995	25.5132	29.5613	29.8857	18.7483	18.0031	18.6762	34.7473	24.5169	22.303	29.1273	39.3543	16.538	30.3425	11.9351	28.3922	32.9847	16.7093	23.5243	43.904	21.4831	27.873	17.6315	16.6986	4.02269	10.6968	11.6005	19.2001	12.5958	14.0276	11.036	7.92631	13.5631	17.6823	7.01079	10.0546	7.1921	11.5777	5.62748	3.96234	7.93844
	21.5254	45.6437	26.7827	19.1706	29.7287	21.7093	17.5425	46.5099	31.6165	23.7238	28.3944	29.8857	19.3507	21.785	18.959	56.9421	30.2076	31.0578	30.1765	49.1606	12.6994	45.5905	14.6467	33.4675	35.602	22.3792	21.5961	37.4226	21.4831	24.4579	17.6315	19.5549	3.34165	12.3389	9.23362	18.7801	11.2964	20.4515	23.6982	11.7844	11.9065	17.6823	5.09099	8.9947	6.83958	6.60988	4.25888	4.77597	6.26713
	21.7451	36.1657	17.7889	19.1254	25.3478	16.0276	16.1193	45.418	32.6376	19.5412	14.1081	34.6841	29.1691	15.1437	16.5354	58.0627	37.6322	29.5995	32.4294	43.8839	10.969	40.6703	14.6467	29.6884	56.771	19.8996	12.8448	34.5734	21.7777	30.647	20.4262	14.428	3.72421	8.50713	6.70393	13.1726	12.7502	19.062	19.6995	10.8437	7.5582	13.8283	11.0648	8.53377	3.70298	5.77886	6.56147	4.5061	6.321
	21.9647	28.7508	20.961	15.5541	21.9365	15.8773	19.2735	31.6803	31.5285	28.8599	14.4082	49.7844	23.9426	15.3382	12.6553	31.7711	37.6322	24.1089	28.4803	26.2003	9.9261	31.0635	13.1524	22.5913	46.4105	16.911	20.1705	33.9708	15.9398	25.0147	31.098	15.1554	3.72825	8.62325	9.80691	13.8227	17.7218	20.1589	21.1882	10.9927	9.93353	14.9016	7.84783	11.0889	6.04995	3.91363	6.56147	4.10497	10.9672
	22.1843	36.2823	22.5378	11.7888	18.8585	18.8549	14.2755	42.6058	50.7176	38.4534	18.1528	45.3402	23.5879	14.8704	12.8588	31.7711	39.9507	22.9255	24.7774	27.5374	14.2143	33.3901	15.837	19.7442	40.5341	19.3682	14.7588	24.0048	14.3623	17.4214	16.517	15.5992	2.5916	10.2152	7.52276	7.73702	13.8082	14.1661	26.3307	9.02257	8.74586	16.6877	11.5271	8.36869	4.35944	3.91363	3.35585	3.70653	6.55056
	22.404	38.1731	49.7476	13.0061	17.2882	16.1938	15.2237	35.9719	53.6236	23.6274	16.2794	38.2248	20.9685	18.0874	13.5463	37.1542	39.7445	23.9613	25.9505	41.1949	13.5209	20.0981	19.1741	24.809	40.5341	15.1175	23.3154	33.2472	21.0256	14.9802	21.3026	16.4784	5.40862	10.8354	8.01067	6.88472	14.0419	20.9283	21.6091	13.0256	13.6789	16.5664	13.8446	7.6398	3.96149	8.52423	6.15153	4.64338	6.90895
	22.6237	41.4503	43.742	15.1088	15.7823	19.097	15.0469	34.8042	30.4498	31.5717	19.2351	37.9421	19.3859	23.3837	15.3544	34.1643	41.9562	18.3404	18.5025	44.3286	15.9738	23.3961	12.7817	25.3865	25.8904	20.8546	25.1475	36.3014	29.2019	23.0604	29.7631	22.8165	7.82069	7.22762	7.76248	9.47192	20.0928	14.0325	12.4626	7.23809	18.2404	11.3229	20.2807	5.15726	6.95709	15.493	5.24563	8.77782	9.96697
	22.8433	29.2147	38.7941	17.8641	20.617	16.5566	16.6855	27.1455	31.3137	27.6924	21.5588	57.6727	26.906	15.282	19.3168	32.5821	48.4881	19.6016	37.5122	54.2542	15.1358	29.7183	12.4538	20.733	28.5756	21.1685	27.8068	37.9064	27.7623	18.6337	36.1099	17.421	8.49181	6.36387	8.50335	9.25086	11.682	11.9097	11.5349	10.1294	10.9475	18.3558	14.8857	6.99145	7.45374	16.603	5.71635	7.08225	8.98901
	23.0629	29.7355	43.526	16.0612	12.4747	20.3694	15.8482	24.6957	32.6983	19.0878	18.5478	55.6796	34.0087	13.6066	21.1666	32.8339	32.374	19.6016	42.7277	54.1054	16.2486	43.3273	10.027	17.8023	28.4206	24.6928	26.2174	32.7635	21.1512	27.8697	16.5229	20.0521	8.07695	8.26966	6.61537	10.655	11.9482	12.2832	15.8215	9.07632	15.3229	17.3759	17.0429	6.61744	7.20463	5.49158	8.00232	7.08225	9.40831
	23.2826	36.935	31.9036	20.4045	18.1917	17.933	19.2846	20.5588	34.5186	14.7225	21.6931	47.2564	35.0362	11.7442	14.5886	35.7092	29.1653	20.5728	57.2825	57.8226	20.6893	42.5262	14.2378	17.2661	19.1158	22.415	30.579	26.5117	32.1818	33.7781	19.4328	22.9166	4.74337	9.74994	3.27268	15.158	9.46965	11.1706	16.4911	15.9976	11.7821	7.65727	6.9858	4.85582	4.60542	10.8033	6.60792	8.00504	12.0213
	23.5022	35.8172	22.7708	21.8469	12.5488	26.2251	13.471	23.2612	35.6775	27.2872	27.6721	33.4192	28.8495	12.2357	18.2349	39.9172	27.0278	32.1775	46.7147	37.9469	20.6893	31.1703	13.9402	16.8154	23.3069	22.5428	24.9979	28.8525	30.8665	21.878	33.9728	26.6905	6.68074	9.12516	6.35391	16.3804	9.5217	8.29994	17.0109	7.32687	10.1477	16.7172	11.1773	6.83196	7.77336	14.1307	7.0861	7.58583	6.94877
	23.7219	32.3651	25.3585	19.5879	12.188	36.3058	15.6572	23.8536	36.5305	23.1556	19.1358	32.9719	28.8495	16.3946	23.7885	25.4103	28.3354	30.2998	52.8438	37.9469	27.0506	27.2515	19.7836	16.8154	18.6509	34.5395	32.3688	44.4205	29.4443	22.0843	39.2502	22.7982	6.42154	8.25393	7.39814	12.7231	10.4577	8.03959	15.1266	8.90447	13.4145	17.4038	11.1773	8.0186	6.70798	12.029	5.26455	8.42022	7.64447
	23.9415	35.7412	31.9894	34.9646	26.4855	34.2321	18.0879	21.896	28.0356	19.1388	24.0698	54.3735	18.4975	15.1697	32.2142	20.2416	23.1426	33.6571	57.0785	48.358	21.7322	34.1812	20.0064	13.4197	19.3167	24.0786	28.0129	51.6931	29.4443	19.0031	39.2502	12.6512	5.00367	14.907	10.0074	15.9817	9.91332	7.44771	13.5399	9.16836	13.8786	23.3733	12.9805	4.72583	5.76558	10.8791	6.39405	7.11975	6.02352
	24.1612	41.4642	22.6127	27.0003	22.5247	29.1212	16.7158	23.1161	18.877	23.4206	27.9757	39.7313	30.8542	15.8426	27.632	25.0122	27.9821	24.2534	43.6559	57.9256	22.1759	30.4393	13.1159	19.2743	11.1716	29.1274	28.0129	50.2275	35.235	17.0599	38.9886	15.3523	4.94016	15.9677	10.2937	16.1462	19.6236	14.6458	17.8511	7.55247	10.6735	16.9056	15.8477	4.85661	4.98065	13.3521	5.31959	5.09606	10.6755
	24.3808	39.3542	22.5446	27.1234	17.4484	23.2077	13.6606	25.9792	16.7569	22.953	60.4374	32.8234	27.4397	13.411	35.9378	32.5447	28.5378	20.0301	44.2607	58.1398	20.3805	19.1602	9.64831	15.2415	16.4161	17.7294	25.1955	32.7225	42.3744	16.2613	20.9922	12.5444	4.3454	10.2526	12.8393	16.7603	12.5762	16.5882	8.07793	6.94651	11.7859	13.1548	12.5286	6.27691	6.76438	11.0831	5.44573	6.01282	14.9809
	24.6005	26.6231	24.0602	25.0756	12.4177	22.472	15.8216	25.9792	17.5578	21.6892	23.9863	46.029	21.2866	14.4135	41.218	35.4256	40.7579	17.2742	64.7931	52.8157	21.8992	17.4077	8.20496	16.7347	15.1328	26.8631	22.3414	37.4903	35.3829	22.2973	14.6727	16.1247	6.42852	11.822	12.4957	14.8461	10.2273	16.5882	13.0918	16.5905	20.3109	10.8952	16.7368	6.29127	4.30617	11.9091	4.58053	10.5872	13.1585
	25	23.4866	22.3839	21.4788	10.0409	22.1888	21.4984	33.6791	18.9384	24.1517	16.3076	40.9461	26.2974	20.0404	37.5966	32.3711	32.6154	16.0847	42.1535	52.8157	23.2829	25.1185	8.54233	16.1774	26.0454	26.8631	20.4076	43.1743	35.4749	16.7515	16.7024	15.2405	8.07438	13.6866	7.64951	13.5148	13.2237	9.91761	15.271	8.71145	19.8092	19.1145	13.2366	5.89333	4.05236	8.12703	4.70151	6.90547	8.9246
	Serum starved
		CNK2																														N-Cadherin
	distance	1	2	3	4	5	6	7	8	9	10	11	12	13	14	15	16	17	18	19	20	21	22	23	24	25	26	27	28	29	30	1	2	3	4	5	6	7	8	9	10	11	12	13	14	15	16	17	18
	0	27.1804	26.8907	30.1216	54.1229	52.6385	72.9275	20.7214	39.9895	47.8208	22.9058	70.8105	34.9515	54.0827	29.9481	48.649	44.0093	67.5195	51.8673	51.0999	48.2035	49.1842	47.1862	94.1554	42.9179	31.3948	41.7433	20.7654	28.7874	19.7934	41.8977	12.3803	10.5361	15.1628	18.2129	15.4625	9.95223	11.8608	12.2998	9.25422	14.0574	10.8687	12.4341	5.97291	21.9406	33.7358	20.9607	15.8681	25.6354
	0.219647	39.6623	40.3162	24.6621	43.7891	44.5329	45.3387	18.8413	62.2016	37.3728	18.8603	47.9677	34.4848	46.3457	30.1366	34.061	28.6863	42.1202	59.9608	51.467	55.476	41.7985	42.6765	75.9197	40.7027	31.944	33.9461	21.5686	39.2939	22.4709	19.8124	10.8172	9.67289	9.77798	10.2851	14.7747	11.4371	8.22022	8.7608	20.6461	15.3167	17.8725	12.3111	6.24676	21.0594	33.7149	16.1735	9.19793	12.641
	0.439294	35.6728	29.1629	35.7092	60.2666	48.6645	38.0686	17.0484	47.1118	37.3728	23.54	43.589	32.5242	39.973	27.3694	40.5725	28.6863	42.1202	52.9245	41.0613	100	46.9151	55.4251	100	50.1997	31.8349	31.2147	29.8673	51.8375	28.6572	19.8124	10.5275	8.47417	18.9928	13.1623	20.5171	6.63877	6.23919	11.1928	20.6461	7.37069	19.1755	7.90946	7.13802	15.1792	44.4243	16.1735	9.19793	9.77672
	0.658941	45.5968	36.3539	46.6034	49.8041	33.5566	38.3966	22.4553	38.6516	40.3075	29.2477	52.4337	45.5719	42.8473	32.9889	38.2611	23.4475	38.7867	53.0545	45.9291	79.8222	53.9382	58.0551	90.137	22.9438	35.9314	32.3021	21.1716	52.0387	31.2505	20.9792	11.5793	7.68426	15.0607	11.3571	14.7157	5.37446	7.77965	11.1131	6.07368	13.5849	18.9957	7.0279	7.52241	20.397	32.8609	8.9953	15.8079	9.62725
	0.878588	45.8874	45.5793	31.0962	53.2534	31.412	53.3854	24.3846	41.2771	60.8351	29.1154	79.2298	56.4949	46.9168	38.699	46.1917	25.0616	52.8961	40.2481	39.6891	61.6471	37.6571	48.7394	83.0434	28.0104	43.4923	31.452	39.5274	57.1379	31.2505	30.897	12.0074	6.43936	16.1695	13.7423	10.0963	4.47021	9.94587	22.8691	6.08282	28.2799	16.1765	8.62012	10.0717	20.0576	29.8765	9.20549	13.7327	9.52145
	1.09824	64.7599	29.4256	47.7415	39.8965	30.2271	49.3695	25.4707	64.7593	29.1304	24.3185	60.3251	56.4949	77.8386	23.2989	41.8754	54.5408	37.5923	65.9143	59.5374	53.9104	49.5062	84.5014	42.316	23.003	54.0964	35.8706	30.503	78.0534	39.4916	25.6744	13.8601	4.81767	26.9119	19.3713	10.1184	4.44742	13.7472	18.0158	4.84595	13.7226	15.4918	8.62012	9.04202	23.4629	26.6809	10.9488	13.079	10.8818
	1.31788	39.5351	43.7011	43.3988	38.086	29.9766	50.7554	34.3441	70.8596	32.8526	29.4581	62.8799	70.0383	57.1712	33.5508	27.7743	54.5408	33.2624	72.4843	62.8187	44.9488	53.26	66.4215	56.3031	17.6516	30.3378	32.699	39.6824	57.8798	36.1036	31.0651	12.6408	11.8025	22.7779	20.4433	15.3611	5.93415	18.7939	12.8277	9.93663	16.9543	12.9617	8.1443	7.71061	14.5438	28.0395	10.9488	13.1445	12.6426
	1.53753	39.5351	33.0484	65.0448	32.5973	28.2289	55.9604	33.3605	75.653	22.9109	32.6756	51.3865	62.8851	47.4827	37.3847	37.077	50.7887	56.9316	47.641	64.6959	57.6392	56.0074	65.6562	63.2306	20.0259	31.8312	49.1953	37.3969	56.2577	46.8427	34.1874	12.6408	12.9144	25.0704	13.0299	16.5191	5.8831	12.808	14.5777	9.24102	11.9459	11.9574	15.1869	6.09341	17.2781	34.8909	11.4825	13.9581	11.3411
	1.75718	79.6725	44.7492	65.0448	26.3736	40.1199	50.3703	34.694	70.0568	33.1707	29.6024	31.9865	58.861	33.9204	36.2016	26.5655	48.5798	32.1146	52.8736	64.6959	73.293	64.4308	43.4869	75.5952	22.1746	26.2827	33.726	40.802	65.1954	36.045	28.7361	9.20117	13.2703	25.0704	10.918	17.7418	6.76639	11.9269	11.6923	5.92034	21.231	10.4745	9.99348	7.94762	23.9643	25.3159	8.8127	13.7929	17.9009
	1.97682	82.5783	35.5437	68.0858	33.4353	35.4479	48.3115	53.007	56.4174	47.1156	37.0307	31.9865	69.417	33.9204	26.702	24.3851	48.5798	32.1146	59.6602	57.4064	97.17	55.2103	41.9749	64.1248	17.1856	20.6289	32.8112	58.1126	62.3912	66.4054	28.7361	11.3717	10.1993	18.2552	7.36182	16.4048	8.4728	11.9442	14.5334	10.4109	16.1326	10.4745	10.8677	7.94762	22.4747	28.2403	8.8127	13.7929	20.839
	2.19647	51.8728	56.2965	100	30.6867	35.5605	58.072	41.2433	44.1314	78.0143	44.8123	45.0442	45.2564	33.0451	36.1406	44.9606	53.6375	27.8146	57.212	54.3912	76.0736	45.0272	71.1938	64.1248	17.1856	15.4905	28.6041	44.7807	75.4126	38.3452	29.8329	8.705	3.52044	11.597	10.2962	23.6944	8.56213	15.892	14.4272	11.1745	11.4343	10.0706	14.8119	8.73432	24.9863	22.5857	6.80704	22.2841	17.4113
	2.41612	47.4145	57.2207	97.4036	28.9706	21.2659	70.5472	36.9885	54.742	52.1235	39.4548	54.9493	44.7767	30.459	46.3205	33.1834	73	25.7502	34.6105	36.8044	56.9725	58.9829	88.3357	52.1828	18.0547	28.0432	62.9169	82.894	56.7009	30.5216	28.0127	17.0738	5.66545	14.6695	15.1126	14.1938	8.62594	17.2005	13.5167	30.8965	10.1358	9.8423	20.5943	11.2766	26.1827	33.0474	11.2417	17.9154	20.0875
	2.63577	46.3498	35.8906	78.2437	41.6183	24.4463	48.2925	35.2321	76.7389	45.5726	63.9491	44.5009	52.4837	30.2316	33.1516	51.9048	73.1374	28.0208	41.8582	32.9269	39.1974	64.3246	67.9935	76.5876	19.179	36.0066	60.7033	89.0467	87.2898	33.4151	48.5485	11.5566	10.9042	22.0254	11.9997	15.125	10.0133	11.3144	13.1412	17.5975	7.02143	15.5305	15.6197	5.92412	24.0337	29.1959	14.1842	14.4053	22.7124
	2.85541	36.2221	23.2184	84.5142	40.0194	35.4282	32.1061	34.5914	61.3639	45.5939	34.76	42.2646	52.4837	37.9475	33.6673	41.3537	68.3431	34.7828	48.5377	34.9518	41.2718	54.854	61.2666	62.5627	58.7796	45.2264	38.9256	44.5296	70.3323	44.5718	46.6909	8.47476	5.54047	13.5058	11.654	28.9537	7.79826	18.8519	12.1103	10.813	9.34307	11.227	15.6197	6.57339	22.4323	26.604	15.2799	13.5908	24.3238
	3.07506	31.3948	36.9338	55.4631	31.7679	40.7954	17.7161	38.4063	36.6136	59.3266	35.9953	38.0015	61.5877	57.3536	30.8427	50.115	100	50.4358	65.2876	40.7213	86.865	58.0202	57.0534	91.0614	35.3476	48.4841	35.9957	55.6844	43.4783	30.767	29.9823	7.67917	12.3074	25.6784	14.3974	25.8593	8.46095	14.2854	12.6931	5.87668	6.63015	7.63868	15.4697	5.05975	23.4649	30.7749	11.2954	14.2338	19.8247
	3.29471	32.4998	35.5461	84.2261	50.3132	37.8514	31.2979	35.3431	42.7779	53.4412	58.8531	38.0015	47.732	38.1511	41.1335	53.0963	65.238	38.4107	42.0314	43.6873	86.5465	41.5859	55.5902	60.3894	54.5636	50.4363	26.5631	58.5344	45.8518	30.3604	30.0243	14.433	6.5391	28.1204	15.613	13.3086	7.09546	11.9971	15.304	4.92719	8.62426	7.63868	15.7033	6.80044	20.5388	31.1634	6.7094	9.11622	17.6171
	3.51435	28.2981	43.0196	60.5705	50.1931	34.567	41.2805	29.0931	56.7819	70.236	51.6711	39.688	48.0636	34.5973	43.5292	40.1992	65.238	25.3743	48.5912	59.833	74.6314	32.1373	52.6638	78.3194	97.108	66.2353	33.0529	40.833	37.7032	31.6241	24.1902	9.85947	12.4447	15.7185	16.0535	12.1837	5.58685	13.6576	8.34632	10.3073	8.08516	10.3818	12.3603	8.27724	21.9261	42.9145	6.7094	15.886	13.8501
	3.734	34.0714	71.2955	64.1023	41.3151	32.5744	45.5926	28.659	72.6513	64.8118	65.5436	70.5051	38.4284	32.8997	33.4067	40.6121	38.0455	30.8903	48.2371	55.0119	74.6314	28.3053	74.289	88.756	52.5296	47.9537	33.0529	66.8176	40.1239	48.2968	20.6852	9.3979	10.1439	17.4628	11.5522	8.73903	6.34252	15.8819	10.3798	12.1118	15.5327	11.4456	18.1488	8.46744	24.08	38.1596	5.14497	14.2059	9.17885
	3.95365	34.5635	74.8439	48.3853	54.6235	35.1496	34.7467	32.4415	50.5245	79.7163	60.9915	100	54.9496	38.167	32.0702	38.7778	37.1648	41.0257	56.3408	45.7049	42.9584	16.7438	60.2161	62.9174	43.787	34.3966	41.7131	51.2188	62.9507	48.2968	22.6921	7.55378	5.00853	21.4622	12.2019	12.5157	6.91679	30.1856	10.541	10.7714	10.2242	10.9559	12.4058	6.51065	26.068	29.7892	6.19513	17.1181	13.0743
	4.17329	37.7768	66.1785	37.1603	63.1839	25.5101	33.7184	35.0466	48.7929	59.5414	60.9915	93.0599	38.8855	34.8035	42.8009	38.5578	32.7302	25.346	48.4689	42.7808	71.8163	34.7878	57.7549	48.7907	56.176	34.3966	80.7594	38.9785	63.0388	28.0932	20.5825	19.8195	8.92731	17.2186	11.7572	13.1095	6.18665	32.5787	10.2363	9.02675	10.2242	18.1381	9.46602	6.64808	18.1024	25.6092	19.8271	7.51872	12.7434
	4.39294	32.1986	42.0854	78.0943	35.9466	27.621	50.2899	37.3721	72.6862	76.6066	49.1584	48.1117	40.4275	45.8856	36.6897	45.0965	33.7992	22.3185	58.929	54.8518	85.1661	32.4311	69.7606	40.1955	33.6575	36.3	49.1607	39.8685	75.4724	21.145	22.7854	14.2568	7.24897	23.6052	13.9486	22.9844	9.79089	30.5061	14.1349	11.3025	11.2459	12.7597	12.755	10.714	19.2382	29.4384	15.7077	9.55173	15.3339
	4.61259	33.8275	64.0995	75.8572	42.0588	26.2194	34.3236	31.5943	73.9156	76.6066	54.9427	46.0609	40.4275	38.7858	49.6996	25.0328	35.5294	35.4548	61.8561	86.5174	67.7195	26.3018	45.5129	48.4209	36.5422	36.8869	39.6807	34.305	47.5997	20.7787	34.1968	11.1372	7.48601	21.1856	8.92173	16.9562	9.04069	20.0271	15.242	11.3025	21.4817	11.9712	12.755	7.79327	24.4068	23.7552	6.4381	13.0359	11.1799
	4.83223	23.4135	41.1909	75.8572	47.8678	32.2451	32.4701	18.7809	40.0652	70.7211	45.2165	71.8119	44.2166	40.7742	46.0654	40.1103	38.8356	20.9112	36.0065	86.5174	60.0667	42.658	62.5385	57.0502	31.8676	22.2465	42.8349	23.7456	32.6983	42.4511	30.1923	7.89428	5.96652	21.1856	13.5917	32.557	9.1282	17.6451	11.1768	7.34407	12.4053	17.6774	10.5984	6.6441	29.4405	27.2429	6.85921	10.8242	6.25751
	5.05188	17.7865	65.1824	54.3143	52.8873	32.2451	32.8594	18.2034	31.9366	75.1723	41.3709	56.8627	57.6667	69.4431	53.0547	45.188	31.555	24.2182	36.8956	74.838	70.8976	43.28	61.7918	71.0712	30.8432	21.9568	45.027	19.314	40.8784	38.4807	35.1909	10.6507	8.03766	20.5876	6.58674	32.557	7.75633	13.0716	13.4104	8.42456	11.314	18.7426	9.15619	5.6194	24.3114	35.316	6.98815	15.0051	6.83019
	5.27153	18.1301	76.908	42.8759	35.2687	39.4444	23.9008	23.2295	31.8842	75.1723	42.5175	51.3996	37.8875	55.738	72.1112	70.9327	38.6005	21.9542	44.905	64.6885	62.8621	28.4866	69.0966	58.9858	32.622	24.8495	32.5523	26.425	30.8781	36.0853	29.6416	14.7984	9.62117	10.6227	10.5444	11.483	9.03066	14.5561	12.8259	8.42456	11.7734	12.9409	9.24102	7.56622	25.6988	36.063	10.1886	15.033	10.189
	5.49118	23.0614	79.8939	53.1441	33.953	37.4434	31.9284	26.2716	35.0585	81.2805	50.9903	50.3916	39.6485	55.381	40.8119	53.1606	51.9001	22.1206	45.8093	100	54.3672	20.2319	35.8708	85.7941	43.3099	39.5087	46.6019	30.5185	29.784	57.3475	36.3577	13.4223	6.24665	15.5167	9.7665	17.1424	9.6095	13.0645	10.3603	6.42098	9.43003	9.28206	13.7484	6.91794	18.5131	42.5964	17.0493	14.5849	7.05943
	5.71082	23.5365	53.9622	55.5484	59.4171	33.7705	34.9583	28.347	32.5377	67.2879	90.5368	41.3112	47.8769	41.9245	44.0468	34.1475	51.9001	22.4965	43.2389	90.5328	45.1315	22.7824	32.6555	68.4526	45.4401	27.8814	51.1888	48.3068	48.1876	57.3475	34.7942	18.2867	14.0725	15.2152	11.3097	17.124	10.1582	11.644	8.47917	10.3845	12.6038	7.99004	19.2296	5.60247	20.2919	38.2391	17.0493	16.3386	13.2909
	5.93047	30.1985	29.7354	51.099	50.2874	25.8619	48.2523	30.1062	27.0966	60.9385	100	50.7603	78.6209	41.9245	42.2907	25.9919	34.3245	40.5965	48.4995	63.5898	45.1315	19.8193	17.5658	52.0017	48.9053	36.9207	52.4919	33.7809	52.5826	39.2755	32.4886	18.8693	11.8185	10.4109	9.12386	14.1845	8.79457	19.0869	12.771	7.23034	7.69242	19.206	15.0787	5.60247	21.4267	35.1347	11.7388	14.2894	13.1994
	6.15012	20.6774	23.9469	45.6181	80.2391	37.5222	38.3331	17.2282	42.1089	43.7937	85.6061	43.2617	46.4443	42.3185	31.0424	29.0945	25.1706	39.9378	46.9073	61.5131	41.4397	17.3126	38.921	56.1408	24.9741	40.4454	34.3128	56.8908	40.5514	32.1112	40.0448	9.43682	10.0017	11.7391	8.24841	10.2383	5.89131	26.2398	11.896	5.89293	15.366	20.8009	13.3857	5.06772	23.1409	33.2195	10.9354	11.6808	8.44578
	6.36976	20.6774	40.4426	46.5962	72.1248	53.8403	39.3995	22.0324	32.1692	46.5085	72.467	53.1013	47.3425	33.9759	39.1611	48.3029	29.8063	37.6505	46.4972	84.9851	45.4352	28.4678	24.7318	55.6239	29.1457	31.1917	45.3031	45.615	45.1759	28.2873	38.1499	9.43682	11.6689	13.9717	8.98724	15.7133	9.07533	34.2891	6.53961	9.37913	13.424	18.2197	10.9685	7.7624	29.8339	41.14	12.4588	7.81236	5.26161
	6.58941	22.6945	38.4875	60.6701	44.5843	47.6429	28.9514	31.9779	52.0661	43.8017	69.4719	63.1701	47.3425	56.1505	53.6129	83.8842	32.1029	63.7235	57.156	73.4609	81.1014	33.6626	23.3511	55.6239	29.1457	36.7401	33.7174	45.3048	35.8609	29.2689	25.3197	9.71138	10.8427	12.9027	13.2139	18.2323	13.7825	35.0257	6.92043	7.44257	13.7284	18.6305	10.9685	11.8532	29.4154	36.7123	12.6146	8.60707	6.88393
	6.80906	17.4196	24.4276	89.0952	22.4523	41.7579	28.9514	32.4486	61.9166	34.1755	69.4719	63.554	50.3364	68.0232	86.9882	44.8963	29.8728	51.9862	48.0588	56.9408	85.8452	61.2459	23.3511	41.8896	34.1531	29.2093	49.2039	32.19	50.3505	52.0841	29.3942	9.00876	9.69506	10.9342	13.791	10.7878	13.7825	31.8471	10.208	6.60377	13.7284	22.6394	14.4382	11.7855	26.9058	33.6119	8.0085	16.2111	6.50354
	7.02871	23.3435	28.2684	52.134	21.0909	80.6085	20.8899	33.4434	72.0386	34.377	65.3061	71.1378	41.5414	48.1966	100	55.0172	31.521	31.5024	45.119	67.4082	70.4235	35.391	15.9563	47.6927	59.2086	29.7284	61.2039	45.187	33.8049	38.1181	37.9212	8.75149	6.14445	14.0814	12.2172	9.0894	9.40166	27.0619	14.3244	13.8717	14.0545	20.2518	14.9755	7.74149	26.4209	43.5468	10	13.3385	6.60766
	7.24835	15.7165	44.7715	51.4903	35.2773	67.4116	25.621	26.03	35.4773	38.6188	90.1987	49.5953	52.2165	38.3177	80.2484	40.0163	41.3757	21.2073	44.6986	63.2449	51.1446	26.3299	33.0795	61.0535	43.9978	27.4714	82.8781	27.9322	33.8049	40.2315	60.6179	10.3513	8.08075	22.3069	12.7302	9.40474	8.73897	32.071	7.82025	9.15876	8.69527	12.49	10.1533	6.68393	25.3613	42.0097	9.62883	12.9227	7.59936
	7.468	20.0369	49.2219	64.8172	45.4423	70.8086	34.2199	24.556	51.1935	35.6946	89.811	48.8884	57.5669	34.2377	53.6333	63.855	49.1405	34.9208	42.439	69.7534	50.2482	25.3798	47.5051	62.9853	38.0547	31.3798	37.9115	14.929	47.1659	58.9481	32.7919	7.24787	9.67412	30.3406	9.01652	16.0729	10.6669	18.1803	11.2636	9.28164	9.37785	11.0486	9.11807	10.718	23.8255	45.423	13.0834	14.7402	11.0665
	7.68765	25.0552	43.6267	71.6603	52.0236	46.807	40.595	21.4774	47.2455	36.2009	75.7657	49.5822	48.7397	40.8298	52.8015	70.2282	42.2437	31.4675	39.2546	49.346	58.1084	25.4829	68.1024	77.5837	51.1427	36.0029	52.2848	26.2451	50.4826	92.6049	27.6253	7.33758	7.05257	39.4857	9.00676	16.8751	10.3232	11.1099	16.7741	9.68479	10.2749	10.4288	12.7709	8.69448	21.8779	33.4828	13.3823	17.1611	7.01072
	7.90729	19.3688	33.8488	71.6603	44.979	55.3882	44.0481	18.5968	50.7339	34.1675	75.0819	48.5764	32.55	52.713	51.2265	100	53.5596	24.6257	54.1117	49.346	89.9222	16.9407	65.7462	68.9356	47.6442	60.6305	45.8037	26.2451	48.1059	57.5123	40.6002	10.4854	8.95132	39.4857	10.1959	12.5876	12.0479	9.5867	18.5543	9.59035	12.7226	15.8196	9.80414	6.58036	26.8403	30.2559	10.354	12.0247	6.19789
	8.12694	25.0106	62.1618	63.6043	44.9103	67.7577	37.9353	23.3644	38.159	31.3043	58.288	50.9938	36.7737	79.9725	53.5039	64.0948	44.7951	25.5855	49.1517	70.4727	70.4828	23.8951	71.509	43.297	40.0259	71.1819	46.0885	38.4389	46.3611	64.7974	45.4261	12.403	7.96685	25.9949	12.0959	6.56856	10.0589	15.0811	17.4153	8.60329	14.9138	20.9324	7.87257	9.46624	26.5935	29.3837	9.85913	8.97434	7.67913
	8.34659	15.7631	72.247	59.8449	43.6261	38.7999	48.1169	18.4072	37.6433	45.9517	52.6465	50.9938	36.7737	50.9757	46.0617	71.4321	37.2384	25.5855	46.8564	80.1444	70.4828	28.8492	57.2597	49.3982	25.9024	45.7756	38.8997	61.1146	41.548	68.4236	40.1288	9.40439	11.9472	21.8609	10.3827	10.8726	11.9996	11.1292	16.1914	13.3233	14.3443	20.9324	7.87257	12.3571	21.9464	23.5244	7.86688	8.97434	5.88551
	8.56624	25.4963	47.9012	52.1162	32.8605	31.7751	54.2402	13.5623	40.7613	46.6463	56.4666	43.1941	26.7778	61.1323	43.4405	61.3706	31.5153	30.4362	46.2373	58.9954	68.8134	36.0474	39.51	48.3643	50.0148	53.8181	44.7465	36.051	37.3542	62.0321	41.1556	7.3084	5.38224	20.9713	9.3246	17.6569	16.1252	9.30079	14.9284	13.2411	15.866	14.8001	11.6669	12.4298	22.8488	22.9012	8.40277	12.85	5.83429
	8.78588	25.1166	72.3907	56.1566	27.3117	36.0643	43.1171	22.1167	30.5559	64.3611	83.0017	37.3841	25.6189	58.3162	59.4525	48.607	31.4261	24.8852	29.3219	76.0328	60.0222	37.9853	10.0885	57.9633	48.1472	67.1946	37.5577	52.4003	35.4114	62.0321	19.2196	5.36158	6.45475	31.8781	9.31763	16.012	14.108	10.3508	11.1662	13.6929	14.437	16.7644	12.0345	8.71639	21.1568	21.2258	6.82418	9.69541	6.79912
	9.00553	45.6138	51.1746	51.0137	29.9517	43.1145	44.393	36.9478	34.6144	41.8876	67.9826	44.0493	42.7744	55.225	31.1515	54.8145	35.4091	31.8351	41.3308	53.5708	60.6371	32.778	23.6887	72.3239	28.9386	54.8563	39.616	38.4017	38.3099	34.8619	27.518	12.5749	7.62638	28.9178	9.61037	19.2926	14.4799	12.108	10.8987	10.4962	13.8414	24.6839	9.43529	4.37463	23.6982	21.5022	7.96974	9.36495	8.00746
	9.22518	36.5106	27.2326	35.3251	29.8115	32.7207	45.5778	23.4811	42.4231	58.6082	53.464	51.5523	35.1383	52.8558	37.8986	49.9592	42.2082	40.5782	38.2076	52.2578	84.487	31.5465	28.0933	30.4947	26.716	53.9911	32.8889	33.8988	35.6912	39.2096	21.5299	23.4958	7.3444	18.8483	12.6256	21.1238	17.9756	12.2433	7.82379	7.82237	11.0778	20.0802	11.9226	8.82693	26.1471	17.5413	7.56801	6.51479	12.1539
	9.44482	36.5106	53.479	67.6697	25.0236	50.038	45.5778	13.0101	51.8935	58.6082	51.7763	50.4527	29.408	48.112	44.3666	45.5044	57.241	42.3232	36.1594	59.8453	82.3386	22.4917	28.0933	40.652	29.3491	33.1139	41.7993	38.6715	35.8672	19.244	30.9857	23.4958	22.1145	20.4804	20.9786	19.6891	17.9756	8.3993	6.81238	7.82237	7.67938	21.2616	12.0111	9.02609	24.697	34.3081	7.37423	7.09488	9.56344
	9.66447	16.5797	45.7478	49.2495	23.379	33.9056	56.6586	15.7486	49.1575	43.8892	51.7763	46.6019	65.644	45.2589	51.3263	70.0477	60.1153	52.0876	30.7204	65.8389	51.7447	17.097	30.9147	32.4076	39.1309	28.6789	26.7702	32.9188	44.6414	31.1772	30.7103	16.0448	13.8755	23.6177	14.6484	15.4533	14.4152	11.2625	14.909	13.7407	7.67938	30.859	17.4013	8.78709	25.3362	27.5871	6.44705	9.17548	11.0909
	9.88412	17.2202	41.2529	64.2125	37.5855	48.1692	76.4885	19.6085	49.1575	46.9883	59.908	31.5698	80.0728	45.2589	36.3403	74.8189	30.4803	52.0876	45.1011	52.5164	66.8329	14.0308	31.8376	37.5882	33.0806	46.1481	29.8209	25.7706	45.9178	26.2911	29.8656	12.5868	7.55927	16.6879	12.9267	19.2188	12.4963	17.6329	14.909	12.4297	10.2822	37.5903	8.73446	8.78709	17.9636	27.6001	7.74093	9.17548	13.6276
	10.1038	9.0078	35.5115	51.0065	25.0064	53.4266	55.1902	18.0207	49.8788	55.8775	45.4826	44.4355	43.8786	68.6022	35.4881	39.0695	25.1819	54.3865	45.1164	54.369	82.9189	25.5017	42.6428	35.4186	16.5163	37.0185	44.479	32.6831	36.8732	16.2442	24.5263	9.89407	6.83278	24.8212	9.62571	17.467	15.3732	18.0206	8.86177	10.3246	7.47214	34.9758	12.0873	9.86457	16.9859	22.2128	5.2359	10.7379	11.5275
	10.3234	12.4014	30.9768	61.2249	18.3737	25.7353	62.6402	25.2206	33.9978	55.8775	94.4606	65.0049	28.983	59.633	28.3306	51.8899	19.0553	33.8828	41.0175	30.1333	53.6832	28.4303	79.035	67.7546	16.324	25.805	23.301	44.9358	31.9564	19.7641	30.6497	10.974	7.92806	27.2707	10.8413	11.9827	32.8083	23.402	9.93517	10.3246	14.4979	23.2937	12.032	21.5664	24.8561	19.9455	7.7685	11.891	11.1396
	10.5431	8.63027	33.0261	71.3686	20.2557	45.1578	72.4895	30.82	33.7166	69.3982	80.3808	81.3876	38.6344	48.3632	19.9715	35.0473	19.3994	28.8609	37.8611	51.4473	40.9532	29.0555	78.4685	62.1175	23.2101	27.919	28.8285	51.4731	43.1293	29.1957	46.2102	9.02497	12.6288	31.3473	13.5401	14.2565	26.3901	30.0961	11.0706	9.37202	11.9198	35.6868	20.421	23.091	22.6839	27.5688	11.1836	14.6244	8.63976
	10.7627	8.77238	60.6799	40.0093	23.8452	39.9876	58.3471	23.4277	26.8407	47.8579	85.6076	77.9186	42.3494	81.5405	14.2725	35.0424	20.4571	37.8169	40.0902	46.9293	50.4655	35.9005	42.5264	62.1175	23.2101	31.7108	55.4304	65.9183	75.4472	34.5286	44.5673	13.0883	9.14772	28.8331	14.1047	13.4174	30.2541	35.6362	19.8119	14.6394	8.19674	78.8754	14.6066	24.284	23.5815	24.1633	12.4901	12.9793	11.7458
	10.9824	18.4059	44.8929	40.0093	27.1058	45.7685	68.5731	24.2946	38.6826	47.8579	78.8675	77.9186	31.5713	66.8967	20.0806	46.1027	22.6234	52.758	61.5428	46.9293	61.5286	40.0325	20.6723	44.9723	37.4852	33.6142	55.4304	70.2227	48.3574	40.1399	77.0326	19.7611	5.22093	28.8331	12.3691	24.9262	53.9051	46.2241	21.778	14.6394	8.97932	78.8754	16.7829	35.6154	22.896	23.0681	17.0463	20.4109	13.2985
	11.202	18.4059	46.6399	22.7877	37.5139	88.7704	69.8087	36.574	41.6203	58.929	65.7555	64.2435	38.9789	56.325	23.2175	38.805	23.9473	43.3179	53.9512	31.0152	46.9243	50.0563	28.5548	72.788	37.2448	44.6434	39.4304	55.3309	44.588	44.4583	49.6593	19.7611	7.15108	28.5341	22.3698	20.4138	61.439	50.1903	24.0701	13.24	10.6488	100	21.3886	39.3687	22.628	21.3601	21.159	21.827	21.096
	11.4216	25.9778	32.1117	21.4575	61.7825	43.7759	56.263	35.4134	28.8146	100	46.5826	43.4602	40.302	51.1582	22.5225	42.4316	20.4386	59.3536	79.9383	45.0028	57.5108	50.3907	46.886	59.763	66.0096	25.2031	34.5502	66.3958	48.5523	24.6539	49.6593	20.2259	8.70813	39.4359	39.4187	32.568	71.5562	64.3333	53.5922	15.0497	11.3966	88.726	43.4584	45.0687	18.0735	29.0838	22.5974	33.9344	32.673
	11.6413	51.4656	26.0977	34.9694	62.2029	44.4316	77.2079	34.5717	44.8275	73.4173	51.6155	40.1113	80.2756	95.4122	12.5275	37.8928	18.0698	44.7019	83.1176	87.6998	53.6906	39.3699	61.1766	80.4022	65.1553	24.9962	43.3139	100	41.9881	23.8627	49.0572	38.4542	7.7489	37.0362	100	56.445	100	100	62.9109	18.3652	9.5735	81.2588	100	100	22.9124	39.6341	37.8766	40.882	39.8215
	11.8609	48.4199	31.7078	31.9605	89.6691	52.571	90.0301	29.1226	54.2844	61.6172	57.0692	48.103	77.3686	93.1091	18.7071	45.7838	22.3246	26.5221	87.8586	92.1341	75.7847	45.8805	81.9502	57.4841	67.5333	29.2394	72.4099	51.9847	30.3185	32.3822	41.9397	56.9063	8.69273	48.5983	92.4012	100	99.5725	99.7375	68.8483	19.7321	67.1261	77.9997	75.872	94.286	27.8112	36.4659	49.2577	56.3406	68.0928
	12.0806	74.7837	29.6734	36.8865	92.8381	70.8621	70.4477	36.449	61.2049	51.7948	64.4615	46.3183	77.3686	80.1074	18.6979	45.6874	30.1702	23.6276	70.454	56.9507	82.3855	47.3776	95.9781	65.8529	50.074	50.8802	100	54.1463	30.0764	51.2307	41.9397	76.9009	6.31314	56.6594	82.1984	98.6815	99.2908	98.9174	100	91.7542	95.2785	91.6877	75.872	92.9606	30.5984	75.9919	100	100	100
	12.3002	74.7837	23.9221	59.5284	88.8825	66.2802	69.193	34.7235	69.6923	45.3128	64.4615	38.896	44.4323	61.1825	35.1665	54.5722	31.2293	21.7263	73.6256	31.2763	63.1559	58.0578	94.9651	91.4161	54.4712	48.6195	67.3398	55.7744	37.153	81.3347	50.3314	76.9009	83.8828	64.9174	86.4906	97.5456	99.0885	98.3466	96.5619	100	95.2785	84.2717	81.3249	99.276	63.1001	100	98.8723	96.7134	75.6669
	12.5199	100	15.6507	59.9018	85.2902	38.1132	57.4352	35.0466	35.5898	49.5414	64.0648	31.657	74.6097	31.3184	57.5503	57.8453	24.1667	18.436	60.2716	36.6787	89.9346	65.7029	91.8699	68.63	40.5584	48.6195	64.7896	24.6139	52.1425	65.9512	30.0149	100	93.1574	95.3477	95.6702	98.5819	92.1434	98.0953	97.7912	97.8207	89.3787	83.1706	81.9692	89.9861	84.9384	81.1406	95.1673	90.864	77.0365
	12.7395	76.4486	56.46	66.72	50.911	44.4598	33.7015	43.5842	51.4049	44.4592	33.0769	47.8172	77.6229	44.2831	57.5503	21.4729	34.2579	16.1105	47.4703	43.0123	86.2674	59.9206	58.8992	87.4505	36.2907	58.05	75.1327	19.9839	67.3457	30.2359	37.4358	81.389	100	100	94.0392	85.5499	50.3172	98.6335	88.4919	91.9562	100	93.4777	75.213	87.6339	84.9384	46.4113	38.964	40.7293	82.1268
	12.9592	60.7428	80.0154	64.0489	63.0095	37.0915	43.7222	70.6736	25.8362	37.2428	32.1722	33.7755	39.201	48.9767	92.6706	24.0365	24.1398	25.5839	52.8481	75.9959	81.8891	39.4949	56.9408	71.9579	60.8987	77.5805	25.4714	10.1408	47.9676	19.7312	33.6834	83.0116	68.7538	79.7638	34.4574	24.6441	39.3924	47.8063	44.679	27.3229	91.8815	73.1553	52.4547	37.9835	100	37.9262	29.3493	37.1042	46.4518
	13.1788	55.6206	97.8045	48.5453	79.7786	27.4774	64.4535	54.4486	21.6536	35.7344	33.3864	28.6811	52.9698	25.1362	89.3063	34.7606	23.6528	29.9105	58.8093	66.3563	32.1941	26.1768	50.7804	69.2676	41.8306	53.882	33.7519	22.9827	30.1613	30.3421	56.9775	76.062	70.4266	59.7767	19.6612	16.639	22.455	39.9463	21.2909	18.1926	40.5243	40.4275	29.5268	22.8241	82.7499	28.0056	13.6156	31.9337	19.6525
	13.3985	82.1074	96.4516	24.9182	57.0146	44.8707	66.6159	100	33.5091	43.7328	30.7265	28.6811	32.418	38.1802	63.1957	20.5434	15.6316	20.8397	54.0735	48.2423	18.6887	36.6225	67.1757	38.373	52.0192	50.0414	21.8037	39.977	25.1784	30.3421	70.6338	78.211	55.8991	29.2143	13.9974	11.7412	21.9983	37.3263	24.3021	14.023	28.6335	40.4275	19.6132	17.62	36.2212	18.3105	14.1313	21.7857	14.4463
	13.6181	79.1826	74.8365	20.3941	43.5546	36.8242	68.0187	68.6882	33.1233	53.6002	17.4927	39.0924	31.7033	35.5016	39.529	17.2357	13.6225	17.5245	37.7006	45.4537	23.9832	56.67	63.9416	44.3308	78.1398	33.7158	26.2567	32.8816	12.7637	56.5307	70.6338	60.3729	59.9527	25.7208	13.1679	14.3837	25.4412	36.901	30.3511	10.7439	15.9674	37.0134	14.1849	15.6363	19.8542	17.7708	11.235	11.7149	9.73474
	13.8378	53.2218	35.5362	24.1428	64.6054	35.3382	92.3935	46.764	37.4455	54.4433	25.9701	38.3637	25.5159	43.2836	40.4496	29.448	14.4125	18.1765	40.7908	42.1698	23.5436	78.3678	50.0975	42.1235	64.9593	33.3998	36.1596	38.901	13.8106	33.4627	57.4536	53.6266	45.1962	28.0282	5.4311	10.5093	17.22	31.025	18.696	11.8133	10.5459	28.6056	19.3611	15.6961	15.8859	24.4149	10.5173	8.1509	5.53536
	14.0574	36.1776	28.7714	32.2841	35.283	39.2671	88.1766	44.2123	32.3263	46.6888	39.9101	34.7377	18.279	51.4808	46.8011	19.8339	20.3693	35.4515	40.936	40.1793	24.287	72.6855	78.3147	54.5335	58.1102	44.4177	22.2999	33.0335	11.6571	53.5638	40.1288	51.255	16.4872	34.3051	6.50171	12.6485	15.3477	32.5309	10.9838	11.1959	12.9994	19.7275	25.403	20.1683	12.1837	17.8307	9.88746	6.66475	5.42619
	14.2771	36.1776	36.3465	24.2246	23.5277	59.396	78.8858	53.5409	33.3404	62.9321	29.9405	46.0281	29.5239	56.7296	35.1739	22.1873	28.0435	30.165	37.5885	63.4272	33.1942	60.4582	58.1076	64.9926	33.236	42.4917	32.3754	26.9646	18.5325	48.718	52.9684	51.255	14.8076	25.6036	15.2129	13.008	13.2584	27.5656	12.6134	8.46213	12.5023	26.5362	18.1488	17.9426	8.54215	7.95317	9.46262	7.03472	5.89391
	14.4967	36.6739	35.5883	25.5975	56.0164	63.8625	100	46.8666	36.73	55.5302	27.5465	36.579	66.4617	69.2924	35.4252	38.669	25.6775	33.1077	65.0609	49.4346	64.3141	38.1728	56.2355	51.4923	19.9852	38.463	45.5793	37.5488	11.83	46.8354	71.796	38.184	15.1943	20.5452	13.6335	15.7575	12.3697	28.8364	8.60316	7.00896	11.1213	19.318	15.7353	18.1747	14.1042	5.83841	6.80853	10.412	7.71524
	14.7164	41.5033	56.351	33.2978	52.4154	63.8625	76.224	41.9767	26.8387	57.2853	31.5049	29.0477	43.9912	50.87	21.6112	31.0203	24.7303	33.1077	79.0212	46.0227	55.2068	41.0202	38.1856	29.6797	37.4075	65.0466	32.9148	37.248	15.1404	78.7378	59.1898	32.3673	10.501	14.7642	10.6642	15.7575	9.75261	22.8333	11.7383	6.21687	13.5922	18.7094	22.2419	24.5678	13.4322	8.94145	5.09056	10.412	6.94355
	14.936	31.5305	60.7221	17.9755	71.0923	49.1824	81.7126	41.9739	21.0234	60.2041	61.7475	25.7685	19.8822	65.8972	13.058	39.1535	24.2899	45.3906	82.5394	56.9039	76.8984	62.196	35.9984	33.3321	67.7996	74.8721	20.9191	27.9663	15.483	100	82.8479	16.7939	6.5822	12.2424	13.7855	14.8521	11.8674	24.2109	11.6516	10.8313	10.1126	19.6887	15.8214	25.9321	8.16903	10.7316	7.41522	7.83481	5.80994
	15.1556	44.3306	39.942	19.8214	53.8197	50.3504	86.9113	44.2938	31.2268	60.2041	61.7475	24.4791	39.1044	57.7186	23.7721	41.6949	20.0875	55.0269	46.8793	64.6318	83.9857	37.3257	41.1045	33.3321	67.7996	79.8864	24.932	37.7349	24.4365	100	64.5991	14.5011	5.42596	9.16748	10.122	16.8474	9.96682	23.5343	17.1638	10.8313	10.1126	16.348	15.5558	28.3519	9.56701	12.3274	6.29947	6.97455	5.64284
	15.3753	45.8853	44.6922	30.6587	88.4478	61.0059	69.8426	45.8928	37.1779	71.8372	43.2659	32.1828	66.4939	72.4496	16.7995	64.876	16.5038	61.8321	37.1045	56.5886	90.0605	37.1945	44.2373	28.4685	62.4778	61.206	21.6311	48.1083	21.1481	77.3093	36.2924	13.6569	5.19261	15.1304	15.8054	13.0671	10.3898	19.2334	11.5577	4.96375	7.52286	17.1517	16.6415	27.2018	6.74405	6.14089	6.13401	6.60638	5.11214
	15.5949	39.989	18.431	30.4737	100	39.3065	93.9381	37.6532	37.8352	78.1469	38.3893	39.0466	43.959	52.4829	16.7995	29.6754	23.6528	78.6629	35.52	44.9782	65.0056	33.9689	34.2013	43.7799	53.7278	85.7847	40.4358	69.4412	50.1525	70.4307	32.8993	16.262	7.3561	17.5899	11.7544	10.2733	10.1327	15.4789	5.76555	4.56669	13.5501	19.4522	12.1968	22.8042	6.74405	5.85796	4.59417	8.68698	2.6921
	15.8146	31.6259	27.5919	30.8365	78.3085	40.4999	51.1489	40.9777	27.4844	78.1469	41.6684	42.0966	47.4391	58.2262	19.8588	17.9847	23.6542	63.3875	30.8121	40.6942	76.6144	40.7139	47.1299	33.9622	48.8573	100	49.8943	74.6139	74.6676	71.4929	27.5273	15.1854	7.69595	20.8766	17.1506	11.0054	7.93772	15.719	12.3884	4.56669	8.7431	18.7218	10.6045	24.1595	5.00767	8.65331	6.91287	7.84918	3.22532
	16.0342	31.6259	27.4631	29.6308	47.4273	64.614	57.9324	40.5323	27.9091	93.4809	56.4365	42.0966	67.5015	51.2904	11.3555	32.59	23.0821	52.5451	35.7008	50.1786	49.8975	50.225	69.7344	47.372	29.2677	84.8067	58.7184	71.5096	36.6752	75.6758	40.0961	15.1854	6.2091	27.5373	11.7488	12.4788	11.0497	29.22	13.5521	4.63371	7.23302	18.7218	11.5685	27.7664	9.15147	12.45	8.41991	13.677	3.8425
	16.2539	26.6522	33.9702	43.4023	54.4576	49.5314	88.4601	41.329	41.4477	71.0551	48.5483	26.9685	37.5431	73.3989	34.8725	26.3084	14.8826	52.5451	28.471	44.5619	51.7397	26.8832	75.2833	32.2681	32.389	91.3444	54.343	78.0283	32.9498	64.5997	29.3989	15.835	5.91665	38.6634	10.996	14.3856	12.139	21.3498	10.9608	9.18923	6.84608	24.215	10.8099	24.3945	10.8021	8.57899	7.66341	13.677	4.80229
	16.4735	22.247	37.0676	45.8138	47.4931	38.1188	72.5636	25.3766	27.8257	80.4348	59.2288	45.8667	65.5635	77.4922	53.5594	49.3436	17.5021	34.2604	40.857	40.6375	47.1021	31.7559	51.6583	51.8734	62.9697	85.9652	42.1144	77.2034	30.6517	44.2642	31.6438	13.5207	6.31622	38.6883	8.1592	13.7272	10.975	14.4553	12.2308	11.4467	10.5836	20.4385	19.0894	21.2418	8.48719	8.30259	6.61623	7.15415	4.46725
	16.6932	55.3258	32.8724	45.2234	44.5986	48.3437	76.7064	19.3317	30.2011	85.3632	68.2486	39.328	56.2212	92.4877	33.0832	36.2537	14.3941	47.8442	44.8464	43.4656	44.9068	32.8374	35.9646	38.3315	60.6583	63.9144	62.6019	59.5826	26.1876	42.7368	33.016	17.9418	6.496	27.9235	9.46121	15.0513	6.78462	16.3479	9.49235	12.4652	7.74894	22.7625	16.6095	27.1101	7.46233	9.29478	13.6588	5.76498	3.78792
	16.9128	54.8019	51.3381	62.4591	35.2458	42.4362	98.7538	26.866	28.4268	55.3128	56.142	31.3625	52.3002	100	18.2358	20.0267	22.7452	47.8442	40.2863	60.944	33.9721	30.7089	46.2295	31.0569	70.0222	54.6043	49.8856	32.4257	22.6225	36.9863	46.3736	18.4456	6.09889	23.7273	9.63686	19.0012	6.9487	17.4244	13.313	9.80868	11.4488	28.6471	19.2259	23.3181	5.31908	15.1241	13.3443	5.76498	3.37479
	17.1325	54.8019	66.4288	87.8752	51.4143	39.4895	96.9024	20.3546	44.7752	42.9083	29.0508	34.1028	39.0883	71.4263	21.21	32.6593	33.2809	43.5841	43.6159	48.533	40.4272	33.425	45.708	22.2239	71.4053	35.228	58.5588	28.7757	24.7509	26.6977	58.8864	18.4456	6.63207	16.9271	8.94403	14.109	7.26136	10.2074	22.2031	6.98459	9.69523	27.4782	20.6952	28.098	6.03639	25.8934	16.3121	12.3408	3.39998
	17.3521	33.1721	37.2559	87.8752	64.3423	56.0637	77.7475	22.364	47.9494	33.5498	46.8681	41.5119	34.6489	56.5048	25.0199	21.1787	38.3825	31.915	42.6377	48.533	40.1778	50.4157	36.4411	27.3101	52.807	44.2108	57.7605	31.697	22.2547	33.4188	31.1071	11.161	4.12873	16.9271	5.30982	11.2285	5.86396	12.8762	13.8108	6.77133	14.4689	22.7417	21.8546	27.1211	8.3821	10.3704	10.6693	13.8306	2.79035
	17.5718	40.5934	60.8757	76.1879	56.2137	45.8051	58.6116	19.0886	74.9142	27.2959	35.3115	33.2868	34.6489	58.8503	18.7681	14.3334	33.5485	35.4265	100	61.2396	50.6581	33.8407	41.0933	38.0146	42.0784	40.9156	43.3398	36.5255	27.1244	41.6307	40.3435	12.9835	6.37164	13.4659	7.05932	11.9163	5.52487	16.2105	14.1243	10.3388	13.6951	22.5508	21.8546	25.8444	8.39753	6.22824	6.49996	17.2456	3.62334
	17.7914	52.454	52.8571	55.3386	63.55	40.21	61.2881	25.999	100	37.606	35.3115	45.3365	32.4405	55.1351	24.8165	30.8695	39.797	35.4265	73.9135	76.3112	50.6581	34.5471	39.7576	26.8649	33.9423	78.3667	43.9353	65.419	45.899	35.2685	16.1719	12.9435	6.43382	23.1766	7.00634	9.93583	8.07901	15.831	12.7622	8.19506	13.6951	19.4315	16.2456	23.8339	8.26737	9.86584	11.481	17.2456	5.48497
	18.0111	63.8924	51.0581	69.6614	66.0241	59.6578	63.4463	24.3761	59.6401	33.5472	25.4726	53.2104	43.019	74.9246	34.2958	50.1001	33.7156	24.8619	69.5037	59.0496	43.8844	37.6946	30.6521	34.0301	45.1701	55.3416	46.041	83.815	38.4922	26.3058	20.4144	10.841	5.11442	24.4773	7.77724	9.94505	12.5055	12.3715	15.1782	5.7274	9.7561	22.7099	23.528	18.6935	18.7773	16.6378	11.1262	18.0528	14.0995
	18.2307	68.2086	53.8309	36.3138	46.2718	84.1322	63.2136	24.518	41.0967	40.1485	32.3164	48.1313	17.854	66.1246	47.5424	29.5024	32.7443	46.9393	46.4997	51.1541	29.8975	24.6234	53.174	49.7227	54.5155	56.4212	46.041	82.5715	58.1596	26.3058	20.7878	12.3597	4.72778	23.6824	8.07416	8.67449	15.354	14.4706	7.33846	7.01403	15.5732	21.5853	12.5275	20.1862	16.3998	11.33	9.50436	18.782	14.401
	18.4504	69.9245	24.7076	37.4271	30.4722	73.9692	36.1834	21.23	61.8894	31.3786	33.4	48.1313	27.8724	45.5392	47.5424	23.3517	20.8224	46.9393	44.8897	59.7591	30.263	26.2799	49.0921	60.2196	67.5999	41.6717	56.6257	85.4494	56.1288	35.6347	43.0132	15.8858	3.72915	25.6186	4.84143	7.65103	12.5848	9.83089	11.6994	3.94927	22.4918	21.5853	15.2964	16.3224	16.3998	13.4982	9.5543	18.782	6.06857
	18.67	30.3746	29.0762	46.7278	35.1457	42.2786	37.9078	25.3513	56.2138	52.1925	35.5685	39.6291	36.1298	43.6961	53.6592	32.9757	19.1813	57.5654	66.6174	81.7333	59.3678	38.6104	31.6463	49.7793	40.0259	38.6435	40.9622	83.1824	42.642	25.3278	30.0383	11.4561	4.36822	38.469	6.47522	6.81198	10.8064	11.5372	10.7323	5.66241	15.0472	19.5712	26.1456	20.2868	15.2312	7.74065	12.2039	10.5826	8.13089
	18.8896	31.7235	39.3349	21.4113	33.9988	35.887	25.274	30.1399	63.8576	24.1039	26.9048	48.9931	40.582	63.9034	52.7478	31.3935	15.8582	47.6063	65.0176	74.2123	91.0433	31.5434	44.3498	36.0789	73.443	37.1765	40.0647	48.834	38.1559	25.7087	37.3145	14.8406	4.94942	24.0363	6.62438	7.30619	14.3194	12.6402	10.2097	7.81932	9.23583	15.4268	17.3386	19.5021	11.5676	14.1958	16.1884	11.6745	9.08816
	19.1093	31.802	45.0515	26.6859	39.23	38.0006	28.6806	21.3439	65.7191	21.368	26.0693	23.0653	53.8937	67.9861	38.4125	37.0794	35.8636	46.9476	76.838	68.9552	31.2829	28.9086	53.0577	32.1662	60.3439	46.8853	48.7594	59.9206	57.4617	40.0337	33.73	15.0946	2.63263	24.4798	5.90646	8.39972	6.74634	14.2661	10.4116	12.3566	6.42001	14.0434	14.0496	16.5555	11.7546	15.0719	11.2089	16.5047	9.58023
	19.3289	59.5826	67.358	33.1982	62.1886	49.3738	39.3339	19.5425	51.5988	22.2535	22.8352	30.1713	69.0371	79.7795	48.8031	22.7114	23.0949	38.7617	69.5598	68.4872	39.6148	18.3847	57.1772	32.1662	60.3439	51.4558	46.7314	99.9938	58.999	26.716	48.5018	10.1059	3.63742	21.9232	5.68342	6.5575	7.72624	9.488	6.90449	10.5246	7.67358	22.9423	12.2447	25.5806	13.2963	9.75371	16.3121	13.2981	9.62557
	19.5486	28.2621	100	58.1235	46.7923	37.131	32.5674	14.9519	56.9584	20.3499	23.3191	37.1899	50.2688	76.1225	37.3348	28.3553	16.8606	33.0162	94.3445	47.5846	58.5579	15.2185	57.2297	41.0784	48.3691	41.4196	54.2222	71.2895	100	36.4479	63.9317	8.71257	3.94402	10.5779	5.39904	8.25588	6.70896	6.76523	10.3709	10.5337	6.56493	22.1815	11.9373	30.1145	18.7677	12.7238	12.3336	10.6742	9.84306
	19.7682	28.1475	57.7312	40.1195	63.1897	41.0543	51.754	14.7932	54.4725	28.8388	22.0628	38.2372	62.1382	66.8359	27.715	33.4157	27.0892	37.1349	58.3686	59.0028	38.5603	24.2295	32.6518	64.5889	44.4231	35.386	62.0841	48.1083	69.0842	38.3781	100	14.5325	3.71191	14.8838	6.56723	11.3484	9.66328	5.46997	12.3796	10.2464	7.51996	19.5601	21.4525	33.1806	13.4524	9.23089	10.8556	7.30411	5.5236
	19.9879	28.7329	84.332	19.6258	50.6564	35.8785	32.9504	18.1556	60.216	28.8388	18.169	37.4779	47.5324	52.9325	41.5346	25.4456	38.5042	49.2198	47.0627	56.123	38.5603	18.2441	23.1222	57.3407	69.5414	41.2466	60.9709	52.9027	86.7585	61.7354	81.3078	18.2661	3.20459	25.96	7.21266	6.90049	7.78003	5.61954	8.56773	10.2464	9.88218	35.4862	20.3152	31.9319	13.5064	6.27257	9.69069	9.89925	5.92498
	20.2075	30.3194	75.2453	24.2033	55.6932	60.9946	28.1241	18.5477	67.4042	39.0323	23.8962	20.6414	52.4579	46.1473	66.8946	23.7102	59.2501	55.5493	39.0202	50.3511	38.2862	16.85	29.2526	34.7508	95.2626	51.3354	88.4962	67.7014	74.897	63.7023	47.6104	23.9423	4.50921	34.8185	6.78748	7.9848	7.25042	12.1619	8.75195	7.12269	8.06776	21.1523	13.0439	24.757	11.7932	11.1136	14.062	7.88599	5.61345
	20.4272	35.7067	81.7995	24.2033	37.8514	79.8289	28.2912	19.0128	57.319	34.833	27.793	15.7369	47.4938	34.9225	67.0185	33.6432	62.5563	35.0289	43.0096	50.3511	30.0012	24.0826	42.564	42.6178	86.2278	47.7693	52.4099	82.6087	73.3315	51.3113	34.4768	13.4666	3.56723	34.8185	5.07841	7.50904	6.21308	9.47783	7.91413	11.5198	8.98367	22.9091	14.0238	23.8608	12.3244	14.8098	14.9072	10.8655	5.70414
	20.6468	43.0114	85.9798	31.6724	29.1537	80.6254	48.7263	19.624	45.0253	34.833	35.2664	26.5212	25.3002	40.8139	47.6274	16.5064	40.7555	28.6895	42.8084	40.5144	32.5917	35.7942	39.9302	45.0062	54.2234	35.6982	41.6872	73.5967	61.5235	67.409	26.9019	25.0827	4.74563	24.2705	7.62947	10.4466	8.42084	11.9564	8.12137	11.5198	6.79101	17.6539	12.1181	22.8759	12.1509	3.94529	11.9349	15.9938	5.08275
	20.8665	31.4032	64.0772	43.0431	42.3905	82.0439	46.7648	18.0081	26.8542	33.2609	28.089	35.2503	37.4336	65.6169	38.0557	26.4122	54.4049	30.506	62.8471	43.6282	29.5518	43.5863	42.4664	44.8327	47.9808	42.755	26.5415	52.4561	57.883	77.2947	27.6393	22.7965	3.6368	13.0747	8.17592	7.69344	6.34434	13.9842	6.03302	10.4576	9.89522	16.6607	11.6669	26.5097	10.8638	4.23474	10.1282	13.1625	7.51287
	21.0861	43.3635	82.3248	42.097	35.0456	100	29.4613	10.7928	33.9551	39.1145	25.4411	32.7457	27.412	63.2582	51.7884	41.6949	54.4049	42.7357	67.104	34.1463	28.6035	46.1305	37.6979	79.5457	72.426	47.5775	38.3948	69.9777	77.7421	54.7103	24.1669	16.9333	4.10471	17.1738	6.28285	8.63207	4.43284	7.59651	8.75018	9.29484	6.53595	14.1901	9.40209	19.9701	9.37322	6.64937	10.1282	9.71247	7.87058
	21.3058	52.9885	68.198	37.8646	25.6929	87.5405	39.3064	19.4919	43.3461	29.1039	26.1008	41.5905	67.7784	56.1743	51.7884	54.4535	32.3861	52.1841	32.2489	38.6273	43.5091	64.8778	51.118	60.4498	61.0429	58.2343	44.3452	64.1785	77.7421	54.7103	33.142	13.912	4.9956	11.8138	4.03011	7.39286	9.15555	6.83543	11.9155	7.59693	9.41553	14.5566	9.54963	24.3328	9.37322	5.85405	13.9666	10.289	5.32459
	21.5254	37.3886	69.8236	44.4729	36.45	58.4194	40.0724	21.223	55.2345	21.6941	30.8226	36.4896	75.6044	46.3615	31.4731	35.4107	35.0183	53.1256	76.0661	56.5171	43.1634	72.0573	72.2331	38.5692	100	37.0147	61.959	63.0838	70.8605	55.5527	39.5781	12.0625	4.32143	14.5773	6.32745	8.89393	7.35798	8.39523	12.2378	8.01227	18.2876	15.0187	31.1399	25.003	9.3925	5.75496	9.11307	12.3498	5.5362
	21.7451	48.0339	42.7669	40.653	48.5427	54.3328	56.6354	22.5719	56.9913	24.2524	25.3975	24.2566	71.7155	39.4045	41.1834	34.1895	41.7268	52.9709	76.0661	45.5078	26.9959	62.6461	61.533	42.3386	89.6006	44.1205	52.8069	69.4784	60.6275	39.7224	38.8127	19.9859	3.50812	21.2529	6.19921	7.18817	14.6421	7.30856	13.2174	10.5276	11.685	14.1126	30.0751	27.9556	9.13026	7.89971	9.62436	11.6413	5.5362
	21.9647	48.0339	91.0819	42.7337	40.4513	56.773	44.5347	23.7775	53.0376	16.6835	27.3572	31.044	100	62.8642	54.2026	24.6075	33.1535	36.1617	60.511	31.1187	42.4818	90.145	48.0603	38.6522	70.9098	48.4991	54.0324	77.1538	50.7121	53.2708	36.0777	19.9859	3.16396	14.3181	8.26933	7.48506	7.58131	6.60345	10.5959	6.87796	15.2428	12.7224	19.6501	33.6128	3.93267	10.2283	10.4934	9.61549	7.28027
	22.1843	26.7222	51.8659	78.4038	39.7449	54.1386	32.5335	17.7467	36.2956	40.1193	31.9002	30.5509	73.8145	54.281	36.0131	35.3737	26.3798	46.0377	96.3036	63.2129	44.5611	100	28.8812	48.6813	63.7611	55.1008	59.521	61.2696	49.6306	55.4904	40.8896	15.1281	3.03652	24.7166	6.10162	7.42974	6.37534	4.8198	11.8003	6.51339	10.9155	18.7108	20.7517	37.3999	4.78688	11.39	16.1444	10.6931	8.1796
	22.404	20.705	51.8238	52.4897	45.4824	57.9691	54.1344	18.3776	37.2244	37.3197	28.3445	31.3538	75.6012	44.0187	29.6967	36.7383	32.9949	56.2878	62.4217	56.6994	44.5611	74.6577	43.9296	49.6434	54.7522	81.5114	29.3118	76.9057	76.6733	54.8678	40.6329	9.07902	4.67791	21.0486	8.83251	12.9601	7.18388	4.1096	10.7641	8.77287	14.0559	13.9424	19.5677	31.5604	4.2219	8.11223	13.6938	12.5052	11.3764
	22.6237	33.2124	51.1993	22.8909	24.5688	44.2431	52.2471	15.7529	44.3466	37.4735	23.543	39.8778	55.9959	45.3884	23.8072	25.7546	32.9949	100	42.9791	57.2217	57.0638	86.3693	64.1517	71.9051	68.1805	67.1419	28.8285	95.801	85.5072	55.7029	55.0499	10.5956	3.99389	22.8228	10.4691	6.62204	8.76267	8.87141	14.2926	6.97443	17.4949	12.934	18.9566	32.3362	5.88502	7.03399	13.6938	15.8474	4.79641
	22.8433	28.9556	66.2925	23.5844	25.6614	52.5879	52.2471	12.1262	62.8435	47.7015	25.2262	27.3765	46.5087	35.6471	21.9162	39.1412	27.2803	55.0087	42.9791	52.0213	34.9006	57.9296	64.1517	38.9579	45.2478	71.0164	26.8091	84.15	69.0056	50.7435	54.2612	15.4967	3.33512	29.4859	8.20938	8.97138	8.76267	6.92802	10.084	6.71649	19.3644	12.9672	17.4751	23.1338	4.10621	8.82019	10.7535	16.608	4.79641
	23.0629	21.0062	51.8956	35.2041	44.8646	64.8223	44.4374	18.0587	64.0476	69.7826	27.3947	17.9383	54.5536	57.158	29.8113	42.5502	49.3105	38.444	62.493	61.752	39.8395	54.9322	62.591	54.4957	47.1746	72.4346	21.6268	92.306	63.9222	45.7476	30.1549	17.303	3.32096	16.8673	7.26424	10.4688	5.91136	6.15576	9.61634	9.82696	23.3468	11.9034	17.6718	25.1802	4.07246	7.85929	11.7925	15.3751	7.58005
	23.2826	55.3173	67.7892	52.7209	34.8397	91.6496	45.4318	20.2422	68.3058	61.9539	32.5148	23.181	43.9912	70.6039	19.1693	31.0524	49.3105	26.2393	35.525	53.7704	48.4652	39.3074	55.9578	35.596	43.872	48.5066	31.5599	73.9378	93.222	67.984	56.8328	10.9566	3.43301	11.6219	7.21684	9.56333	6.89401	6.13541	8.37821	12.7171	17.1108	9.81187	12.3025	21.1133	3.28574	11.1253	11.7925	14.8453	6.54385
	23.5022	48.7932	73.4538	52.7209	34.8397	81.2924	50.4676	27.1344	61.9767	36.9168	36.3455	23.181	46.0065	40.7187	28.3139	31.0524	36.379	34.4734	48.2957	53.7704	48.9715	41.4578	65.1985	49.2699	52.0821	46.2797	28.8846	73.9378	79.0028	74.8736	33.576	18.5558	4.57571	11.6219	7.21684	6.42472	7.81011	9.16648	7.99029	10.881	11.8415	9.81187	22.098	23.4306	5.59096	11.1253	10.5851	15.4793	2.20507
	23.7219	32.6949	47.5196	51.2306	37.1965	56.4268	42.3469	24.8244	71.6895	26.3415	30.0337	29.9029	60.2453	48.2336	29.1199	34.7581	50.6527	44.8932	57.3929	43.0592	51.9397	42.0423	100	49.2699	52.0821	52.0501	18.4682	74.6201	79.9774	64.7205	33.576	18.4499	4.82998	18.163	8.94961	8.18396	8.378	10.824	6.72559	6.16406	8.81266	8.98879	22.5775	26.2069	6.76816	12.1084	8.53693	19.4339	3.30089
	23.9415	68.5056	52.6018	51.003	41.8671	48.7771	43.1912	13.9796	47.1777	24.043	31.4057	36.1623	71.6673	75.1282	28.1938	33.171	36.8207	50.0665	57.3929	38.8096	51.6632	58.7391	95.7717	82.4397	48.2655	44.3462	19.7799	70.7437	63.438	39.8652	31.2658	22.6667	4.29434	21.1557	6.54074	6.52799	9.38617	7.51104	5.26782	14.3845	12.1937	9.11606	19.2394	21.6232	9.97291	12.8033	12.3917	30.0093	3.30089
	24.1612	35.1468	39.2432	38.3127	51.606	64.3635	35.1678	20.9504	72.8898	35.2598	21.63	27.7626	55.1814	70.0645	23.0105	32.9436	36.8207	68.3662	55.9051	62.4024	53.5202	47.5839	59.1318	76.0329	37.2707	53.6037	27.1586	62.7985	69.5338	47.6888	47.9371	17.1311	3.9194	23.9989	5.00732	8.79435	5.84755	6.56071	9.5384	8.43065	8.7344	11.3128	22.1866	24.752	10.05	12.1684	12.3917	25.1594	6.15254
	24.3808	58.8487	68.6986	22.1653	42.8682	64.3635	30.6145	27.2552	61.5908	32.8765	37.5838	20.1178	49.9083	57.9777	18.8476	26.6001	23.6853	60.5729	61.581	49.5406	35.4414	27.7646	64.7295	75.3952	18.2544	48.1041	39.5038	60.8975	63.4475	38.8616	33.4594	19.3968	5.22709	21.4423	4.22946	8.79435	7.028	4.38331	9.28511	7.18362	6.79536	13.2826	22.8394	32.372	10.1079	12.4943	11.5473	54.5536	7.84623
	24.6005	52.2461	63.817	22.2898	31.4561	54.8254	32.2796	19.187	44.0015	50.4931	44.4111	15.5165	67.0541	46.3298	23.0198	51.4054	32.5659	44.9614	69.2999	45.5251	38.138	26.4925	62.212	47.0513	40.8913	52.3886	23.8533	69.6365	51.4603	38.8616	59.8945	13.5207	2.14933	15.0706	4.50826	16.1503	10.2293	5.62056	8.22056	6.49918	13.7806	8.77023	17.7874	34.2302	13.3502	18.6456	11.9691	18.9068	7.20638
	25	47.3976	51.3059	36.1787	31.1615	60.2769	28.1029	23.2197	44.1721	50.4931	29.383	16.8583	62.7145	51.9885	27.1956	29.6952	32.5659	44.9614	55.2708	43.611	41.6051	24.2327	65.3861	60.5064	39.9408	42.6347	23.0421	63.1303	54.1325	51.9303	37.2398	10.3546	2.92385	10.8644	5.57468	16.9967	11.7133	6.14456	9.35596	6.49918	15.3921	6.41582	16.7509	29.3029	10.8811	9.78631	11.9691	18.9068	7.80593
	Serum starved + GAS6 + DMSO
		CNK2																														N-Cadherin
	distance	1	2	3	4	5	6	7	8	9	10	11	12	13	14	15	16	17	18	19	20	21	22	23	24	25	26	27	28	29	30	1	2	3	4	5	6	7	8	9	10	11	12	13	14	15	16	17	18
	0	26.8215	31.5061	35.8999	13.686	30.6377	27.8586	52.1845	40.7446	38.5374	39.4722	21.7934	47.1322	50.5765	59.15	27.5028	30.9638	23.8239	63.1171	37.2912	45.6185	25.5308	46.7342	24.7687	58.1207	29.6399	22.5994	60.7662	34.0242	41.1847	69.6983	17.7218	10.2854	8.17078	9.27137	9.76575	7.13246	20.7572	11.4914	4.35747	9.71887	3.29372	7.80337	23.7835	10.7566	15.9694	6.66196	15.1366	40.1059
	0.219647	29.8257	23.0678	38.6342	12.6457	29.5158	27.1302	52.2288	36.5835	33.6899	37.9435	39.0526	43.5733	60.7745	56.2539	27.0615	29.962	27.3868	63.332	27.8698	60.5614	31.04	34.0944	28.0703	64.6765	38.4708	28.2134	55.0074	27.7362	27.6625	61.0599	10.9791	11.3457	10.7017	3.80878	7.28177	8.35818	14.4994	14.2628	3.44148	5.7006	3.48105	6.76873	4.64237	9.08825	20.2004	6.85699	16.5892	24.6653
	0.439294	27.5466	27.3515	39.9328	16.1964	22.4098	29.2276	41.8961	55.2626	35.5992	30.0927	32.0699	38.3366	39.9918	49.9119	30.3223	27.2963	27.3868	81.4995	26.367	49.1469	20.1328	24.6451	23.8766	61.6785	47.3392	30.7216	42.6507	50.1224	42.8175	66.8842	14.3263	11.2559	5.38334	7.86219	6.27312	8.2952	13.603	8.0337	3.58446	6.19191	4.06795	4.89991	3.4776	12.2235	9.71113	5.16847	16.5892	12.2052
	0.658941	17.3422	31.0726	55.1279	19.3875	26.6124	31.7306	43.3135	39.5528	41.3851	18.4899	34.4967	40.5267	39.9918	49.1018	30.7768	37.2134	27.4086	99.6196	26.9394	36.9294	41.7227	26.9656	28.5417	35.0806	60.4044	27.476	50.1078	41.66	26.0016	65.8778	19.3504	17.5389	5.27162	4.90198	7.33193	6.24788	14.0034	6.13785	6.96187	7.6685	4.29825	6.70941	3.95608	9.52361	10.9075	3.06453	14.978	16.0494
	0.878588	17.3422	31.0726	19.1172	23.0904	29.6621	36.0838	53.5715	48.3441	40.0236	18.4899	28.5299	30.0129	30.7631	33.2307	23.8256	47.8483	30.6991	91.5036	32.1041	27.341	24.9741	29.7221	25.4407	42.3003	43.01	34.7101	33.5331	37.5076	31.7813	49.4888	19.3504	17.5389	4.92162	4.24793	8.97478	8.74942	20.5626	7.051	6.2903	7.6685	3.45957	4.58982	4.64157	6.81227	14.2998	4.86824	23.4289	16.3187
	1.09824	19.1736	31.6725	26.3798	22.2308	31.6775	27.6891	55.9416	48.3441	35.717	23.503	35.9522	37.5607	38.3989	22.916	28.7828	39.8042	26.4334	87.4139	31.5386	35.2747	23.3751	35.0408	22.03	43.2256	41.3618	26.5125	34.1014	47.0972	31.7813	47.7679	10.4093	7.91779	4.32195	4.18762	13.6265	6.37766	17.6846	7.051	8.80453	5.49042	3.11327	3.85551	6.35728	3.84202	7.27956	5.84419	27.95	20.2448
	1.31788	24.7535	33.4843	18.6162	28.6649	24.0062	24.8724	43.5633	40.4124	49.4199	28.795	21.2456	44.9354	43.2549	16.9998	21.1718	49.1184	27.4422	82.6497	33.7869	38.749	21.4554	36.886	36.481	44.6205	32.5135	28.6081	40.5759	37.9245	41.3779	51.536	14.1907	14.3684	4.33221	5.8941	10.1312	7.38009	13.3482	11.8391	5.97173	5.85669	2.40176	4.63262	6.06987	5.98749	15.0898	8.85881	23.8697	21.0345
	1.53753	18.6518	30.0163	16.4993	32.1369	33.4989	32.121	42.6947	40.6449	47.369	26.6464	21.2456	37.3642	44.0598	22.7996	21.031	39.1665	27.6255	85.6667	28.3839	40.9232	21.3019	36.886	25.914	42.18	27.6809	16.0166	57.7704	40.2589	46.1252	41.6264	11.8919	12.304	4.16348	5.61379	5.3021	4.89763	10.8911	11.8128	5.54399	5.52678	2.40176	7.26278	6.03564	4.51437	11.7753	6.38706	6.91892	19.3277
	1.75718	19.0342	18.0586	14.2718	35.6592	24.0328	34.0812	31.1267	53.0637	40.9415	24.1102	15.4776	47.1557	31.0846	34.4758	23.8872	44.5588	27.8357	63.8568	23.5242	41.4098	25.6498	36.0843	39.6365	30.6392	26.8813	23.7674	56.7843	40.2492	66.2242	44.7462	10.4615	7.9894	3.92635	5.80915	8.36297	4.48779	8.62957	6.11391	7.27393	4.60092	5.65165	5.05684	7.23385	7.88762	11.0339	6.25192	8.98682	27.7784
	1.97682	19.2759	21.9548	14.2718	35.6592	24.0228	25.4666	36.8336	64.9945	39.254	33.315	15.1787	31.7999	31.0846	46.999	32.2576	54.9376	26.689	67.6964	28.4028	32.2341	29.4103	26.6619	29.3344	48.7057	30.9947	36.1059	55.8222	34.732	49.7911	58.5791	13.0876	13.3735	3.92635	5.80915	5.16684	4.9401	13.9727	6.29289	7.74022	6.62912	6.12255	6.53447	7.23385	9.09452	10.9658	5.33663	8.90277	26.2681
	2.19647	21.6649	24.0074	16.6889	32.3008	31.9835	39.3132	60.8079	61.3401	39.254	33.315	14.2575	39.8196	30.1516	46.999	42.2747	56.8472	32.1031	66.1201	17.0759	38.451	30.7252	29.6849	34.578	58.9581	41.1777	37.6633	48.3754	34.0169	47.0031	59.8092	9.12623	10.0538	4.67081	8.83137	8.58243	6.23786	10.9878	7.02022	7.74022	6.62912	3.93992	5.71982	5.95761	9.09452	14.3408	6.96066	14.9844	17.6638
	2.41612	27.2256	23.0377	19.3199	46.2244	33.8503	30.4292	54.5149	62.4883	40.1379	35.5947	11.6914	30.4496	36.5884	32.2046	64.4082	57.7723	27.8054	61.1427	15.8301	38.5446	38.0428	42.337	37.4627	27.0513	30.3734	31.6671	57.8149	34.0169	33.4457	48.318	11.8293	13.404	4.65713	8.79145	8.62991	7.42589	12.2584	10.1576	5.87443	5.20841	8.17887	4.50197	4.44253	6.60869	14.3203	11.9763	10.5441	21.6342
	2.63577	12.6421	23.0377	18.162	55.9582	20.2215	31.4976	65.4501	48.8134	36.8175	35.9836	14.5605	35.5906	71.5912	25.2133	64.1766	56.3593	39.1919	73.0895	29.0831	37.8827	35.2689	54.0304	30.4661	29.7046	41.1978	23.3171	46.4478	30.8414	47.8177	28.3367	15.7033	13.404	4.64117	10.8046	9.5651	5.68202	17.9269	10.8199	3.66929	3.70699	7.03857	6.29946	7.14229	5.22431	10.687	7.04589	15.0018	10.2915
	2.85541	18.0507	22.629	14.542	45.3095	28.0192	24.8734	78.0642	48.8134	43.5453	35.5553	19.18	45.4258	61.8428	32.71	48.6892	50.6237	16.0137	63.9396	40.511	31.6131	30.9134	39.5599	36.072	45.6106	56.2076	35.4546	54.2404	48.4304	47.8177	35.4277	13.5388	15.2886	5.98415	7.23277	14.4319	10.9738	21.5193	10.8199	3.84193	5.32104	7.57134	8.93187	4.78568	6.69952	11.3592	4.20404	14.5229	11.2971
	3.07506	17.016	27.3569	20.9995	35.681	28.0192	24.8734	53.4921	36.3489	29.3168	33.7701	19.2463	39.7844	36.3588	26.0694	37.2016	47.9772	16.0137	61.6958	43.1225	31.7634	53.6703	38.3511	27.8346	42.601	70.2451	38.5478	67.6105	55.7996	60.578	47.0445	10.571	18.5566	7.22795	4.95804	14.4319	10.9738	18.3649	7.56173	3.35368	4.50426	11.9203	7.36414	8.26168	7.39066	13.8988	3.39317	14.5229	14.4597
	3.29471	17.2347	32.2935	22.2249	36.6811	30.1321	25.281	51.6684	35.0553	31.709	30.3956	25.6554	35.2144	43.0374	32.9076	40.8055	35.3282	20.1634	63.2457	36.6503	36.3123	53.6703	44.0562	21.0366	28.4855	33.6469	31.4501	54.8327	51.7077	69.1667	51.8053	11.1565	13.0323	4.27521	5.75989	8.68276	12.4891	15.4243	7.38731	5.21888	6.38347	7.57822	5.30011	6.23547	7.06075	8.40349	3.50912	17.7389	17.8108
	3.51435	15.324	32.7111	23.5311	30.8374	28.1201	26.7418	46.7017	36.1745	30.4975	40.7206	24.1038	47.7704	41.9787	24.1856	31.658	24.5191	21.8297	68.8043	38.2782	51.4464	32.4126	35.078	21.9268	39.3972	48.0814	24.4851	61.1737	30.2451	66.4209	45.9261	13.5635	12.8312	5.71738	4.06615	14.1434	11.4117	17.3354	7.06696	5.61636	3.73182	7.67274	6.70491	6.69167	5.74632	6.27128	8.29673	21.4371	14.0811
	3.734	22.9771	35.8925	25.5616	33.5268	30.631	31.6923	63.8646	35.4145	35.6453	44.7305	26.394	82.8706	38.3868	23.7752	21.5501	22.0312	15.6119	75.314	44.0461	52.5883	34.5069	22.9259	21.9268	37.1695	42.8173	24.4851	61.1737	37.8833	77.0814	45.2392	10.7001	9.52511	7.03871	4.59789	8.41761	9.67694	12.7714	8.60371	5.2966	5.29532	5.59408	4.99902	7.45995	4.5102	8.10846	8.04564	19.0488	17.029
	3.95365	22.9771	35.8836	24.1672	37.6512	23.2867	28.4478	72.1775	41.9883	28.1907	26.9028	22.0572	73.4435	32.7959	21.167	23.7508	28.5055	13.9136	73.8873	37.9338	47.2693	26.3639	30.7098	35.7331	31.3493	50.1208	40.8354	64.5154	37.0737	46.7924	53.9643	10.7001	13.2242	7.29636	4.87989	15.9565	15.2091	12.4495	8.1591	4.56867	6.05356	3.14334	5.95708	6.54995	4.83071	7.83288	7.1795	16.7383	16.5815
	4.17329	26.1705	53.9405	21.9097	53.1451	23.2867	28.4478	71.1897	59.0685	27.6686	33.4855	15.2856	51.6283	29.9534	33.416	25.1261	31.4517	19.9213	100	34.0113	46.6127	28.2125	22.4114	40.8773	38.7263	53.8459	33.6892	50.9843	37.0737	57.0526	50.2625	14.5884	17.2707	5.80402	4.40082	15.9565	15.2091	13.5097	8.34606	6.62965	3.95708	4.42285	8.03012	7.44562	4.97374	5.25218	5.21531	15.7392	15.0022
	4.39294	21.8158	37.561	21.6751	52.9896	29.1599	31.1424	52.3059	57.6026	25.401	31.744	17.5338	58.4622	29.9534	28.9011	23.4018	29.2947	21.9541	98.6544	36.239	36.7171	32.3127	35.3074	30.8284	25.4228	48.1245	42.443	42.9246	38.356	59.7036	45.9672	13.4449	15.5309	7.58251	4.98012	16.4912	10.6002	13.7407	10.9841	4.14153	3.68925	4.83875	7.99258	7.44562	4.96748	5.64231	6.66887	12.206	15.715
	4.61259	28.1644	24.4126	25.0361	52.3908	21.1826	40.2635	52.3059	56.9569	23.9489	25.429	17.5338	59.611	32.049	30.6777	28.0849	36.3196	25.2194	69.0174	27.4911	34.6207	27.1087	35.3074	34.8429	25.3279	36.1984	34.8572	47.1531	32.9019	59.7036	56.6277	8.63987	11.5255	6.65223	7.42899	10.3713	13.4061	13.7407	9.40742	3.47411	5.5392	4.83875	7.20346	6.1256	6.4761	8.86387	5.23988	22.1697	16.7688
	4.83223	24.2956	31.9361	28.613	31.6452	18.848	28.2581	50.223	56.9569	31.0367	30.1068	21.9327	56.3057	33.289	26.4706	31.8706	33.917	32.3788	66.1571	27.7602	31.7212	43.8227	30.685	31.6855	32.7512	36.5292	41.4095	57.024	36.184	77.2253	61.8062	14.711	13.5046	9.11703	8.34551	6.8294	7.80902	18.2625	9.40742	3.81464	7.19138	3.91414	3.21806	6.57304	6.10651	8.64989	3.92454	19.5309	15.0347
	5.05188	27.5773	19.9271	44.7351	40.3087	19.859	32.1372	40.056	54.0271	30.1341	33.8871	29.677	47.9636	37.5964	24.3572	34.3558	39.0236	32.6966	43.9738	24.2782	23.5147	43.6864	30.6974	36.1908	28.3953	40.4067	22.1168	57.7601	34.8605	69.8936	80.9042	23.5347	13.4116	7.99977	6.81656	6.68876	8.43786	17.026	8.24118	3.59751	7.07432	7.03256	3.10994	6.52288	9.01517	7.04613	4.70315	27.9342	15.2988
	5.27153	21.7403	25.246	36.8101	47.9738	19.859	32.1372	28.2429	59.6935	47.7051	30.6929	22.9378	46.7409	36.7383	30.8017	50.6217	35.9903	27.8693	53.888	26.158	36.3888	40.3252	26.1866	23.3214	28.3953	68.7004	30.2659	57.7944	43.6889	74.1985	95.7162	34.7824	11.0212	8.99162	5.36661	6.68876	8.43786	16.745	9.73346	4.55028	7.05481	4.43058	2.35235	7.08258	9.76165	8.32892	4.70238	14.6228	15.2532
	5.49118	17.7476	18.6124	41.117	41.8642	20.1084	33.7856	37.6206	61.7325	39.3274	29.4023	22.4522	38.7565	36.7383	28.1813	26.8445	38.3232	45.435	51.4944	29.3727	34.3451	40.1486	17.5142	21.3054	25.8484	68.5767	34.5217	58.3045	47.502	41.9924	95.6637	17.7492	6.73401	11.0597	6.57363	7.35164	8.11819	12.9785	8.80321	4.33315	5.43987	5.78055	3.15874	7.08258	7.46166	4.95715	6.32947	18.7063	19.4773
	5.71082	17.7476	18.6124	46.3565	40.8322	14.7263	34.5554	33.1769	51.5251	31.9444	30.4774	25.6703	40.2143	35.6602	37.2525	31.721	39.7031	45.435	50.5187	31.4512	37.6823	41.0604	30.2924	33.3996	24.5414	57.3755	36.9833	52.9531	55.3972	58.8504	81.986	17.7492	6.73401	14.5391	6.38846	6.26775	8.94504	12.6759	10.3399	4.74072	9.12824	7.96405	3.41628	8.03079	6.284	7.20392	7.0766	18.7063	14.565
	5.93047	18.0622	22.1813	44.1552	42.7907	16.3892	26.8154	33.0368	37.5283	44.6526	41.8449	28.2769	22.2788	37.2652	35.9813	30.0803	34.3683	35.323	60.049	47.2745	41.125	33.931	25.7857	34.0657	23.3316	58.0687	36.9833	52.9531	67.3527	38.5828	65.7294	11.4629	7.65879	11.722	6.65857	8.11663	8.10054	8.11539	7.31093	5.23371	4.53796	4.92554	4.64163	3.92981	6.7204	8.4586	6.47844	15.5156	14.9891
	6.15012	21.9194	17.1137	57.1115	58.0823	30.9525	26.4896	26.6503	46.0808	41.5046	41.8449	31.2326	21.8068	40.4389	39.2358	21.1571	35.9032	32.9304	57.0865	41.4637	37.8273	30.4354	24.5749	42.8933	28.356	62.3173	29.6379	62.3686	51.9259	96.306	57.1686	9.85383	9.00559	7.74668	4.3592	6.69145	6.68445	7.34868	8.85907	5.56238	4.53796	4.31801	3.67681	4.35257	6.80914	5.36998	9.84397	14.6672	14.1227
	6.36976	66.381	19.6758	59.0219	43.918	31.1132	31.9324	34.4238	55.6508	45.1918	31.8455	28.0145	24.4588	47.7944	39.2358	32.3632	41.9663	32.9304	71.0834	39.5994	38.3257	28.4658	24.7071	32.2503	21.1525	86.7708	26.0424	62.9541	33.1588	81.2634	59.0675	16.7999	11.1355	7.52893	5.99093	8.51615	6.07755	9.03455	8.83627	4.40434	3.31323	4.27505	2.944	4.5938	6.80914	5.08035	10.9443	14.6672	16.6296
	6.58941	100	28.8874	48.1712	30.4293	17.7871	39.4877	33.5855	68.0364	45.1918	26.3392	21.5662	35.903	44.4828	33.0469	37.4743	43.1128	55.3065	55.5788	41.5374	37.5478	35.5665	31.2078	32.4899	26.9634	42.4174	19.4919	81.9016	55.0772	84.241	72.1928	12.832	9.57539	10.1568	8.31833	6.6798	8.00464	9.4782	10.2556	4.40434	5.20309	3.689	4.89766	2.691	8.69152	4.63402	5.85494	17.3092	12.8595
	6.80906	67.9912	42.3862	72.239	44.0969	11.7897	30.7228	37.9591	78.6881	44.4854	30.4886	18.8756	30.6763	41.2995	37.1927	30.3164	46.0293	48.3438	53.4266	32.8975	36.1449	33.5874	31.7368	34.1047	32.2862	58.9748	36.097	57.2157	55.0772	40.3034	77.102	15.3721	11.2863	10.1112	7.37972	7.65172	8.60104	8.16203	11.1437	4.52596	3.64136	4.00694	6.28219	2.48161	5.2525	5.09548	8.04948	16.789	13.1457
	7.02871	22.6087	51.4792	74.1194	36.6008	16.8725	35.0982	25.8564	66.286	34.758	35.4144	11.8105	20.6698	35.989	41.4718	29.6288	36.2081	45.0583	46.7337	42.9272	40.9443	51.8889	22.5395	38.7853	30.9792	100	27.6051	48.8273	33.2582	32.2764	71.5675	9.56436	17.4414	11.6878	6.51587	7.12411	7.20785	8.8969	14.0986	3.10926	4.00231	4.68751	4.56054	6.01494	8.05884	6.27236	7.84753	16.2435	13.121
	7.24835	27.4098	57.0033	73.7028	45.2995	16.5554	32.0403	24.927	45.9646	31.9479	29.2445	26.0693	24.4353	43.3565	42.5132	27.5658	28.772	39.8964	56.0385	50.7051	42.9142	43.2391	26.8148	35.4993	39.9547	82.6228	14.0017	80.3472	52.8592	43.5479	74.3884	9.51089	12.3254	9.71784	6.9032	7.37224	7.3882	13.289	12.8822	6.16335	10.4443	6.30902	5.50884	5.30477	7.944	6.50038	7.26319	18.4002	18.9556
	7.468	36.7741	57.0033	45.4013	28.0678	13.9924	38.7442	35.6077	41.2325	35.8313	35.8145	26.0693	26.6589	26.434	45.1612	20.6835	46.4266	60.682	55.2213	35.8517	45.2546	39.7378	26.8148	30.6219	33.6811	67.9784	21.2304	68.8191	64.1432	38.8427	65.7819	8.72984	12.3254	10.3517	5.77433	5.20894	8.12678	12.6827	13.9812	5.61755	9.16903	6.30902	4.54928	4.52533	5.70456	5.42941	7.5473	26.0661	12.2078
	7.68765	26.8496	62.1718	79.9689	27.4306	15.2795	50.346	35.6077	31.7415	31.2944	31.5496	26.3723	20.7437	42.4138	25.8841	21.1293	41.9907	71.5002	53.9567	40.5487	41.5851	33.5125	35.1235	39.58	32.4528	35.2319	31.9596	98.449	43.1435	40.9319	53.1746	7.15338	11.4128	9.68363	8.18752	4.31943	9.92457	12.6827	12.0443	7.00577	6.4624	9.23066	3.57996	7.94322	4.14687	6.48093	7.70471	17.1633	12.1792
	7.90729	26.3943	68.0126	66.5753	23.9952	12.4825	28.6374	35.7712	55.8128	42.373	20.3117	17.504	24.0221	33.3591	24.3924	20.9694	43.8898	41.3593	53.6538	42.5228	40.3998	42.4291	36.2889	46.2358	34.0928	52.7816	29.2863	90.6803	43.1435	47.7124	55.9796	5.27963	19.0959	9.25953	7.1181	8.04855	8.46506	19.0315	9.90789	6.05537	4.95566	6.22137	4.99902	7.40104	5.84551	4.32494	5.97011	24.0616	11.1983
	8.12694	29.5968	50.2654	40.0811	35.9502	15.1919	30.53	41.6649	60.9497	38.3463	29.2051	20.0944	28.362	33.3591	25.7814	24.3036	54.8714	39.5164	52.4367	51.8481	43.315	31.0631	24.9406	28.4365	19.3574	67.0435	30.1726	55.3395	39.1075	44.9524	50.3195	11.6102	10.037	7.7843	5.53649	11.7938	13.4247	14.6291	11.3523	6.77737	4.55924	4.19599	4.92769	7.40104	6.57006	10.1023	4.78991	27.3046	11.7603
	8.34659	38.2525	50.1999	40.0867	37.7582	17.1674	29.1489	30.9656	51.6912	47.2393	39.9386	18.2886	43.0124	24.9933	20.5498	31.636	51.021	50.8912	44.8544	46.2669	33.5777	37.9295	36.6897	20.014	21.0368	72.1119	30.1726	55.3395	28.8488	54.6403	56.9883	11.2138	8.0671	6.54962	6.38846	9.16469	9.47703	15.67	9.85545	7.48216	5.71391	2.8486	5.90527	10.7751	6.53665	8.49967	5.21838	15.1001	10.1237
	8.56624	28.2385	43.1966	32.9142	33.0284	15.3016	19.9512	31.6544	51.6912	54.3441	31.9525	18.2886	27.5944	34.5097	43.0446	27.5864	59.5285	32.4108	40.9127	38.4633	35.7177	39.1696	30.4639	29.4026	25.4251	85.3469	26.5251	70.3838	41.8951	68.7594	64.6088	7.39461	6.37293	9.52061	7.82397	6.13517	6.6749	11.8216	9.85545	5.74629	3.14828	2.8486	3.7594	10.4057	3.30121	5.01335	7.30312	13.0877	15.5446
	8.78588	28.2385	35.8624	47.5707	34.8531	13.9392	24.4043	34.0572	63.7404	58.074	35.6666	18.8026	27.0301	37.084	53.4926	24.4399	52.204	27.644	43.5317	44.8926	30.5068	36.3631	37.382	38.76	25.4251	85.3469	31.7981	61.5811	47.0026	75.4977	55.0575	7.39461	6.10631	8.06589	11.9266	7.09455	10.0109	15.0909	10.2579	5.97884	4.22135	4.59729	4.1611	7.22429	10.149	9.88836	8.38043	14.5182	12.9337
	9.00553	36.5976	33.7303	44.2735	33.8295	18.91	29.1893	30.6153	44.0626	46.9202	43.0538	19.4018	29.8164	22.0299	66.7387	29.7739	54.6693	29.8315	52.5142	54.9257	33.3588	40.281	36.3178	25.4563	23.0678	80.5316	25.6154	63.317	32.737	89.9259	65.3392	5.79468	5.70258	12.5737	8.10342	10.6266	8.76994	10.6624	8.21838	6.31581	5.84605	7.07982	8.21783	6.32623	5.01342	11.7969	5.38731	16.1166	15.1517
	9.22518	28.3869	33.9391	44.2735	33.8295	21.748	30.3343	25.2493	46.2324	45.9152	45.2588	19.8049	31.3817	20.86	63.2254	28.8062	45.5624	24.9639	41.6912	55.2067	36.0592	53.2019	31.7698	37.416	31.7218	70.1588	19.9925	90.0777	30.662	100	93.7215	6.21976	10.0111	12.5737	8.10342	9.41461	8.04376	8.71375	9.43934	9.40846	6.73732	3.44152	5.30461	6.72829	4.76911	11.3203	8.21841	10.5663	19.3797
	9.44482	28.2424	46.9973	49.8527	37.2598	18.2571	30.6471	36.3293	22.4269	70.5723	25.6122	15.594	44.1024	29.4868	33.0148	26.6891	58.2846	26.4956	50.612	64.2802	36.2991	53.2019	32.3587	33.9391	29.5126	94.6496	18.0817	55.9078	54.7136	75.7997	72.4119	5.12968	9.03759	9.13299	4.24538	12.0043	10.9718	11.5008	8.38824	9.3177	9.62664	4.81555	6.86784	7.50533	9.32316	11.3559	10.198	8.32871	28.118
	9.66447	25.2548	76.3306	33.4434	23.3881	33.2018	27.7517	40.8126	32.1962	57.2703	28.1497	28.5285	40.6459	20.4612	31.9795	28.9221	67.9925	28.7218	47.1036	47.9634	34.0616	53.3324	33.3815	30.6161	35.6566	49.2636	22.1473	69.7025	41.6285	89.0691	60.1013	7.0595	11.818	7.81394	7.46212	24.2182	10.3664	8.56018	12.2187	10.0866	7.52572	4.16334	6.2394	4.95526	8.42008	12.1859	13.6042	9.51648	20.7613
	9.88412	24.9121	43.2816	41.1264	29.1783	33.2018	27.7517	40.411	23.382	58.8196	21.0373	16.0093	44.44	20.8141	32.4742	27.818	74.2038	28.7218	48.1832	31.5078	34.1486	56.5555	56.6195	21.7515	36.0984	61.742	23.3942	78.3922	53.9524	39.1481	49.8882	7.03864	5.62183	11.3732	10.1743	24.2182	10.3664	10.5703	8.21154	11.4611	9.70557	7.28262	5.91804	7.51966	14.8293	15.2021	15.7073	9.51648	14.5924
	10.1038	19.4102	28.0045	48.205	18.752	28.7486	29.0612	35.1921	39.2537	72.1949	30.5337	19.0907	45.9163	35.0197	27.1093	35.5551	54.5578	25.7003	51.3817	34.3147	43.7343	57.4999	54.5883	19.3829	29.5242	76.3031	29.2647	90.5023	40.5449	39.1481	63.2577	7.34897	10.0218	17.216	16.3937	28.483	11.0277	11.9308	8.62309	9.31117	7.5674	6.85468	6.18534	11.0076	13.0952	14.7007	12.5415	12.1822	14.2567
	10.3234	23.4848	34.0611	70.1634	19.3892	37.5407	38.9934	59.986	46.8512	78.8783	27.9511	22.3169	33.9312	41.3115	28.2977	27.2271	58.1382	38.8556	56.4401	28.6495	39.6456	58.8513	43.5748	21.3054	20.2873	54.8067	22.646	56.8528	51.4556	60.1039	70.9855	10.5997	12.4122	21.0739	20.6884	26.8545	8.02993	10.2324	12.3167	12.4281	5.73696	5.84844	5.51935	9.30066	5.94156	12.388	10.0198	7.36929	13.5854
	10.5431	15.8292	34.0611	64.2802	36.8918	53.4388	30.4806	59.986	46.8512	78.5541	23.9806	22.3169	23.7853	41.3115	28.2977	26.5644	75.9095	29.2884	46.9292	46.243	30.6084	69.4802	43.5748	25.0803	29.4316	48.9702	27.8025	71.1508	51.4556	68.8016	78.6722	16.3331	12.4122	21.058	41.8966	42.9346	11.7777	10.2324	12.3167	11.3016	8.87283	5.84844	8.55195	9.30066	5.94156	13.4828	12.523	11.4972	13.0183
	10.7627	22.0882	33.9267	81.594	50.2316	80.9037	31.6902	58.1483	32.2107	78.5541	16.7921	34.7401	30.1036	28.8294	19.0826	29.0203	57.5249	23.4926	49.7226	56.3891	24.6895	84.0941	46.9759	25.0803	29.4455	79.5564	27.9191	59.1262	47.5287	36.7007	85.7951	33.4537	26.159	45.12	30.5322	54.3889	10.7891	12.9978	11.8721	11.3016	87.6605	7.96405	6.73794	6.63593	6.64314	16.0905	20.1279	10.9786	13.3812
	10.9824	18.8462	35.0361	97.2526	49.382	80.9037	31.6902	60.39	24.4825	56.593	21.5149	28.1105	33.1469	37.2072	17.9325	38.3291	57.3559	22.435	37.7353	40.5247	33.0991	63.9843	46.4883	22.8832	28.0876	89.1526	42.4106	80.3198	57.4649	51.6556	57.1846	43.6062	78.8382	46.4972	36.1223	54.3889	10.7891	32.2909	92.8772	94.86	88.9429	10.3289	11.1431	8.90656	69.7577	19.8653	21.5469	14.2961	12.8348
	11.202	20.0266	59.7211	98.3598	37.2063	80.3638	33.254	46.5569	43.7263	73.2238	14.8336	46.2774	23.6358	63.9917	29.1661	46.8448	68.8393	32.0207	34.8662	29.4224	35.3432	68.3879	58.5102	23.711	24.9601	77.8708	27.6536	91.3445	43.1314	46.989	70.5884	41.1365	96.8097	45.5156	50.1605	52.9019	8.96222	22.1518	92.4497	92.3363	80.9906	78.3283	9.75928	12.4351	75.7253	21.9403	29.3092	9.69092	13.562
	11.4216	39.3818	63.2865	96.0816	52.0831	67.817	32.8656	55.4419	68.8898	59.6676	17.4515	40.9775	21.3248	41.1979	27.2532	50.2287	81.0614	25.327	37.9273	42.4251	31.944	85.6567	55.4706	27.5132	28.9389	51.6051	37.9396	61.701	33.0497	63.4327	75.3652	66.2777	100	74.2587	55.263	94.3754	9.15974	31.5982	85.7384	90.5524	86.8792	79.0132	7.77334	18.0074	90.1997	33.8171	88.2371	10.4109	16.6257
	11.6413	57.2981	100	77.0338	59.5692	82.7983	55.1855	55.3742	100	57.7327	23.3748	31.0378	17.5459	41.1979	25.6497	55.0158	85.0983	23.7095	54.9078	47.6155	50.2334	58.4232	53.7039	34.9793	36.7068	51.8266	45.6868	54.9731	21.2688	63.5626	60.0785	88.8879	97.4709	79.1051	61.0577	94.5671	13.4958	27.0661	95.8606	96.9204	90.8239	85.5757	79.621	18.0074	94.4479	56.5031	94.2695	16.6796	22.5344
	11.8609	55.0626	85.7067	86.9011	57.8448	100	47.1742	62.1249	99.3584	75.3651	38.214	37.3522	30.7318	34.1012	37.3275	60.7281	100	32.4377	61.2924	70.3943	54.0637	55.8068	62.6738	65.198	52.2844	47.3795	71.4619	52.9702	18.4762	82.4257	66.8591	95.1572	97.5105	100	100	96.7904	16.1562	35.1553	90.8559	92.3227	82.625	88.7826	83.0846	26.7014	93.9728	54.6432	94.2326	86.8837	21.9347
	12.0806	77.8031	87.1275	94.8374	48.9656	100	47.1742	51.2271	87.3238	52.1942	80.6056	74.3865	23.4477	58.0262	34.8572	79.3956	74.892	39.0002	62.3527	79.4112	59.8745	43.5309	59.3284	100	37.1417	49.3355	100	52.1998	24.5776	94.5012	98.9707	100	95.76	93.5461	99.3714	96.7904	16.1562	86.9681	100	89.4709	86.0145	92.5429	86.0503	46.2223	94.3643	57.5341	92.8359	89.4813	42.0911
	12.3002	85.2566	87.1275	87.4679	50.24	58.6424	64.4368	57.3754	87.3238	48.867	100	100	46.8098	78.8765	52.7468	100	50.5523	56.1994	78.6234	100	60.0156	63.3873	86.4511	94.7817	41.7706	45.0926	68.8819	53.2989	46.7578	76.2702	92.3475	96.0347	88.9041	93.8084	97.6165	100	91.3512	90.8119	100	100	100	100	88.8111	71.3481	99.146	70.7153	92.3659	97.1773	64.0479
	12.5199	70.1423	86.7701	91.8085	62.1766	56.8709	94.0175	65.0555	84.0286	62.8549	54.8722	70.4867	33.6944	78.6445	92.4083	80.1551	58.9675	56.1994	85.2951	91.6702	66.1217	86.3958	99.4235	98.993	42.0505	49.9827	71.9356	55.7948	72.4699	77.5097	100	97.4625	87.5878	93.651	96.999	92.9064	87.6464	95.6966	92.6834	90.6586	78.801	98.6827	98.5592	100	100	74.7712	100	97.1773	100
	12.7395	62.4215	73.3491	91.8085	62.1766	55.136	100	41.7163	64.1515	69.1749	47.8781	35.2772	51.3293	80.6797	100	68.0371	70.3516	50.8508	63.3566	91.6702	71.2574	75.0835	100	91.1958	38.7402	45.1876	78.0106	53.025	80.4087	74.3179	98.407	57.4044	71.0026	93.651	84.2578	91.7705	92.17	100	55.1153	41.2836	37.8352	40.084	98.5592	82.1463	93.3913	94.7467	89.9441	95.1712	98.8279
	12.9592	45.1587	44.9289	100	71.3234	44.3263	99.2585	56.7542	73.3228	55.9309	47.8781	21.6906	37.9184	83.9767	74.5111	57.199	53.8504	93.7519	71.2877	50.2939	60.6564	80.4622	48.5505	67.5782	49.9942	45.3227	60.4816	55.2162	88.1924	58.882	58.6384	40.6814	46.1508	65.6182	85.52	40.4192	100	97.1288	39.1368	10.2402	37.8352	16.723	100	76.0159	74.7147	100	24.4671	99.686	98.794
	13.1788	30.2106	35.4395	54.6381	70.9923	32.3349	67.4492	43.9323	60.8521	47.5311	50.3353	13.0969	55.3887	100	58.2265	45.1938	59.4623	93.7519	54.2597	62.7054	74.046	71.9603	53.6998	99.8286	25.6148	51.6022	48.9289	53.0934	85.3926	64.7179	22.7565	25.7188	36.3454	13.1699	62.6954	22.948	89.6785	94.3872	24.6095	5.84062	26.3888	14.6297	44.3568	58.0587	63.4246	87.7298	9.30033	99.686	97.6258
	13.3985	30.2106	34.6521	47.9854	71.0709	42.7466	62.1174	44.3176	41.735	43.303	36.3499	13.0969	26.8067	84.8324	66.6529	27.0395	45.4457	100	69.3221	46.7365	44.3343	100	53.6998	60.829	32.7674	47.7074	76.6614	54.5041	98.6159	48.994	17.5347	25.7188	29.8033	9.90253	38.6	20.4864	64.5281	23.7365	22.1631	4.49274	15.2066	14.6297	13.0261	41.2367	61.9504	48.0488	5.78199	100	90.4994
	13.6181	40.2924	29.5403	69.3058	84.0729	29.1366	49.9546	44.3176	40.8173	63.3821	30.4407	19.8361	27.2585	83.3966	53.2981	25.022	45.4457	63.1167	56.9614	32.9626	44.0917	81.9365	41.0497	58.4449	37.7177	64.3827	81.7299	75.1498	100	51.5222	17.5347	19.5629	23.467	10.1157	25.6158	14.0637	21.1674	23.7365	24.5651	5.98003	10.1845	7.95459	6.17858	23.1784	27.1885	15.6528	5.78199	48.1264	35.6008
	13.8378	41.2106	24.4409	51.8926	84.8221	28.9925	53.8579	31.7361	52.0774	50.2355	34.662	16.5138	22.838	54.7195	49.5796	27.5864	49.2561	46.4203	87.4474	45.333	63.4688	67.6604	30.2325	50.9203	49.5454	83.877	38.1333	68.9287	97.6462	41.5499	27.773	13.8686	16.6278	7.40466	16.3767	10.1223	14.4763	13.8772	22.3523	7.90812	7.77847	5.99881	6.71167	14.9247	22.1365	9.54146	6.48996	37.8265	27.9228
	14.0574	38.3369	23.9578	56.4397	66.3244	44.2864	54.1696	36.9691	57.2476	40.9074	17.1598	49.72	27.1863	67.7721	34.9644	26.2682	43.8619	38.8876	50.4183	29.5269	41.0841	79.0187	34.954	49.4225	57.9796	68.4415	43.9662	70.9933	77.2768	61.0239	31.258	14.8544	15.8432	9.20367	14.8835	13.5531	16.9521	13.3846	12.8218	5.26812	8.46754	7.09959	5.47355	9.17248	20.2301	9.25291	8.28445	37.6504	21.348
	14.2771	35.8328	23.0908	59.0613	61.342	49.1475	47.2458	40.46	57.2476	44.7038	17.7276	40.7367	25.0584	55.6791	23.2116	21.8521	44.0065	34.4857	43.6163	31.0006	32.0535	60.8323	20.6654	44.7808	55.701	66.2179	37.2165	70.8529	77.2768	43.4425	35.3661	18.0269	11.3701	6.84262	9.33168	11.9613	14.3231	9.93891	12.8218	3.27893	9.25328	8.43924	9.32305	11.4057	5.89666	6.74678	9.78945	29.0522	16.4579
	14.4967	20.6277	44.6422	59.6206	61.929	53.0597	43.8772	49.2773	31.3719	41.008	18.3433	40.7367	22.4266	72.4614	18.738	20.4226	46.3011	40.2394	43.1284	23.9646	35.4078	74.4174	23.0396	25.4699	37.0284	63.606	53.7444	87.4756	74.0552	52.2385	37.7921	10.5645	16.8472	14.2325	11.4501	16.7824	9.97133	6.86066	15.0197	4.09763	5.03104	8.43924	9.09029	9.26404	10.1333	7.22229	5.01106	31.3532	11.5313
	14.7164	23.0078	56.4159	49.5506	59.8518	60.5337	38.0269	30.4612	35.2381	41.3647	15.0365	21.8178	17.6584	61.1636	23.1687	28.7784	48.1183	32.1603	33.503	21.8123	33.2533	61.677	29.1766	30.9433	55.7404	64.3165	66.9352	61.2456	47.3638	63.7522	28.9073	11.1421	19.2681	11.152	9.57546	18.5444	8.64875	5.94719	9.90789	4.03059	8.3292	7.14083	8.12323	9.13665	7.91163	7.16177	4.90202	28.7778	8.16714
	14.936	24.0386	68.7345	55.1035	51.2067	48.05	36.4288	38.1996	32.1546	53.0542	25.8743	30.0151	15.6464	26.9803	27.2395	25.2199	62.6629	38.4672	30.0773	26.9034	30.9815	61.6213	29.9204	41.1169	52.2867	61.4831	40.141	66.0629	66.3297	62.762	30.6144	10.6753	26.1209	7.86296	8.56805	11.9891	13.3288	13.1798	9.24554	6.85508	6.65041	9.99545	6.48642	9.48616	5.90293	6.92942	6.01081	25.9947	9.5279
	15.1556	24.0386	65.2116	40.1693	39.8036	52.0087	44.6702	32.2942	41.9447	53.0542	21.3472	43.3176	21.1451	20.4298	20.8791	23.0324	69.4613	33.7105	34.7271	39.3475	32.4556	60.0703	43.893	54.2901	35.1361	63.2637	50.68	51.8335	64.7565	54.9317	44.0912	10.6753	19.006	7.22225	10.2355	16.0792	8.73034	9.14489	9.10759	6.85508	4.83682	5.58291	4.92244	4.42661	8.0317	10.8134	5.91636	16.464	6.71792
	15.3753	31.2875	61.4463	50.9787	31.7941	48.9047	32.0736	28.1985	23.2304	58.9305	25.0247	35.4057	30.4765	20.4298	18.7733	26.4677	51.4356	38.4891	43.7484	56.007	23.9406	56.1293	46.9243	37.9848	42.3165	83.037	54.0746	54.7506	71.2069	48.2566	24.9201	12.154	15.6025	7.60987	8.97238	15.2515	10.2762	8.52719	8.66527	6.01266	5.57201	5.97389	4.91643	4.42661	9.74286	10.8653	5.68601	25.3794	12.9064
	15.5949	34.8454	64.9161	38.9926	32.1855	41.26	28.6263	50.8465	23.9447	37.5375	24.9922	39.737	30.4765	30.8985	25.3863	35.4129	49.2526	36.6177	42.3059	56.007	28.3655	62.9573	35.421	38.1055	50.5286	96.2001	54.0495	48.1357	69.5053	67.9483	34.6472	10.9217	15.9803	5.28872	8.82373	15.496	7.6759	8.82751	8.1933	3.69777	6.74707	4.98569	4.91643	6.42575	10.2127	5.47913	5.62995	24.1726	10.8106
	15.8146	41.1927	46.3214	32.6496	22.9048	34.6729	34.8742	47.6381	36.8909	29.6768	25.0331	41.3332	23.1622	55.1111	34.2645	32.6315	29.7686	36.6177	41.7599	44.4557	28.6227	48.8732	44.3042	35.174	50.5286	82.4474	47.9762	100	76.8211	69.8585	44.3719	6.40753	17.0392	7.57111	7.4137	20.2499	8.39063	9.33032	15.9306	4.43282	5.721	3.32809	9.30879	5.86526	8.73328	5.08683	3.17894	24.1726	9.40041
	16.0342	40.8909	31.7698	41.5899	34.629	40.7179	34.287	52.6959	34.476	31.395	21.4557	42.5682	28.3519	29.2355	27.3145	20.2012	24.2735	40.5925	34.8169	36.7548	21.5778	50.5912	54.1874	29.3033	53.7186	81.6707	60.4044	47.1291	81.3105	74.346	34.3482	7.07645	11.9932	9.11133	5.60614	15.0168	10.7223	11.8716	13.8409	6.41608	3.49681	5.75219	8.51216	4.86131	5.49262	6.54361	7.67784	20.2937	9.41992
	16.2539	40.4906	20.3978	35.4965	49.2599	35.6285	31.6973	62.2627	33.1015	31.5605	26.3759	32.9221	32.6212	32.7161	19.0336	26.4398	24.7282	31.9417	31.1552	35.0463	18.582	50.4031	57.882	29.3714	53.0709	59.7889	58.2263	54.5965	86.4058	59.2963	38.6799	12.6612	18.8476	7.10255	7.86814	12.6107	8.95554	11.4724	11.8801	4.77216	3.88613	2.84344	11.8871	2.28655	4.59476	6.97373	8.31132	21.7479	10.1836
	16.4735	44.0933	24.4303	30.7767	50.623	33.9844	24.0522	62.2627	33.9611	34.3383	26.5971	32.2525	27.6448	23.6373	21.1012	32.4145	27.0054	27.0976	30.7537	28.2931	80.5688	36.4188	57.882	29.1669	46.4572	71.1656	59.7388	39.2714	65.0425	84.852	38.7256	11.2882	13.8169	6.29767	6.90745	12.0724	8.26992	11.4724	16.1084	7.47978	6.52802	4.10061	9.5941	3.88284	5.37674	5.34512	9.47463	21.8414	9.20527
	16.6932	27.0632	19.9855	32.7829	52.0965	24.2611	24.6393	64.1565	33.5168	55.4208	38.4775	18.3224	29.8164	49.7764	27.2287	32.0362	30.2931	27.3178	29.8378	19.1888	100	49.2475	40.3409	30.4388	100	84.0352	59.8518	59.8452	67.1685	63.9383	22.5671	10.4237	18.8415	8.8742	9.83963	9.08496	7.41492	11.4917	15.755	7.37656	7.62238	4.84906	6.20636	3.88602	4.01428	6.37178	8.89259	21.8795	7.13942
	16.9128	50.1081	22.383	31.3622	51.6784	21.6105	25.058	53.8564	26.4986	78.6224	38.4775	24.9033	44.2619	53.4166	38.47	26.1084	41.3827	45.6788	35.7839	30.6853	80.0915	43.8093	47.1474	37.8932	30.9676	77.4019	56.5308	58.7941	67.1685	46.9995	28.1016	15.8206	20.0375	8.38853	15.9605	10.5988	8.54187	8.62616	15.2215	7.25138	7.62238	4.90664	7.27329	6.11684	10.4497	5.88331	9.30647	15.3222	8.40391
	17.1325	30.5866	22.383	28.1007	56.9216	23.872	32.9291	40.6048	26.1	100	27.6453	31.3259	40.1337	43.7166	34.9384	29.7915	43.8933	39.9301	33.7672	33.9325	61.76	42.9435	40.8245	27.6924	37.1394	65.5276	60.164	44.9721	58.2043	46.9995	20.6158	15.3851	20.0375	6.77877	13.448	13.2978	8.85248	11.5747	12.6029	14.2429	9.569	8.62142	10.0401	7.27525	9.60191	6.39988	14.1547	20.7631	11.236
	17.3521	27.3957	19.6652	26.2372	74.9527	31.8892	41.5185	40.2732	18.081	84.6813	18.9816	38.9457	24.4588	70.8733	34.7653	25.195	52.0768	22.3526	37.7988	26.6498	24.5497	36.6184	43.8227	27.2093	35.3721	59.1244	53.565	57.4383	64.931	76.0736	31.2215	10.4706	30.6991	7.09001	10.509	6.93241	9.42121	11.4689	17.5859	6.76135	7.49379	10.2189	5.52836	7.13751	14.1246	6.78028	17.7353	11.7461	15.5576
	17.5718	31.3911	22.2503	36.0651	63.2972	26.9062	42.0169	53.2446	21.3118	75.7798	13.8628	42.9659	41.7645	30.4779	21.2329	23.0617	42.4664	29.9828	38.7587	22.4583	22.444	32.8502	34.4147	24.161	41.7683	56.57	67.0052	33.9953	71.3912	86.7341	47.2795	10.9465	16.6126	9.94927	9.21616	9.8625	8.89876	13.8351	11.9611	5.17498	3.73891	10.2696	6.60355	4.76418	8.56624	4.47192	6.87389	17.7516	12.0387
	17.7914	32.6585	20.9693	48.2838	27.1312	26.5891	29.0299	82.7414	26.6876	28.8322	24.316	37.7458	25.8242	30.4779	21.582	23.1643	42.6876	30.5663	36.1255	19.7611	23.5556	42.8687	30.8792	24.161	34.0674	53.0089	67.0052	33.9953	59.8453	69.7005	44.4313	10.3715	12.2873	7.45596	10.1191	9.01241	12.7038	14.0148	8.55925	3.43555	4.84835	3.09092	5.54563	4.76418	6.98454	7.7756	5.20609	17.1855	12.5161
	18.0111	25.5068	20.6897	38.8087	29.3389	22.902	29.8753	82.6947	26.6876	26.8513	28.5612	27.8387	21.8438	28.0462	19.0627	29.0188	28.1832	46.2017	41.8303	16.238	21.9588	36.0368	32.6997	25.3998	34.2432	54.7405	67.0518	39.3604	71.4348	34.608	42.0554	9.25532	16.4648	6.36721	6.22961	8.887	14.6943	8.70579	8.55925	2.31845	4.56634	6.64157	5.50283	6.63593	6.91772	7.47193	3.54982	14.4547	14.3387
	18.2307	25.5068	22.9758	36.5155	35.0304	42.8286	26.0457	58.6363	28.8408	31.1289	20.7583	42.6129	17.3343	40.5961	24.8181	29.2256	35.5983	45.0651	37.2915	17.2884	23.2444	29.2644	41.4878	28.5378	25.1706	60.9308	64.2511	33.9542	80.4717	31.9183	34.9256	9.25532	9.46113	6.67275	8.17393	12.6233	7.65729	8.02666	6.86176	2.29768	4.82707	3.89609	5.19048	4.68695	9.7867	8.62395	3.837	17.1791	15.2012
	18.4504	18.8973	22.0699	44.0182	43.627	24.8132	31.1243	50.8465	25.1739	34.3673	27.3396	46.6805	17.3343	57.4146	28.1155	30.0554	39.1456	45.0651	48.3893	17.2884	20.0377	32.0632	41.0951	23.0468	32.3764	60.298	41.3682	29.9825	82.9321	44.4714	36.352	6.37493	9.44589	7.20287	9.61963	12.2659	11.1727	9.23248	9.14066	3.63785	3.83026	5.68345	5.19048	3.81596	8.28539	9.12539	6.73797	17.1791	13.5373
	18.67	16.9329	19.8793	40.1392	41.5514	24.29	38.8925	45.1489	24.6797	38.3855	26.6295	25.2888	22.7793	60.6681	28.6362	32.7869	39.1334	48.6196	36.1608	11.9591	19.1345	19.962	30.78	28.9215	48.5392	63.537	33.4757	47.7728	82.9321	31.5601	31.1051	14.5428	9.6988	3.43157	10.5735	8.14977	9.76998	7.35095	6.53914	3.20596	5.63764	6.98014	5.40222	4.30241	5.61164	10.3023	5.92481	17.4249	10.54
	18.8896	22.4412	24.862	29.2266	32.2457	15.5976	24.2348	92.0164	21.887	37.1912	28.5569	28.0118	20.695	60.6681	30.886	26.1744	41.0586	42.2252	26.6499	15.5097	19.2083	19.4706	31.0321	50.6847	36.6027	74.0968	39.976	71.0652	71.6821	31.5601	30.5208	10.8018	18.8385	3.98222	9.97978	7.00318	8.71984	8.6637	9.31736	2.91527	6.02164	6.54791	4.85261	4.30241	7.93773	9.56848	5.61383	16.0041	10.5634
	19.1093	24.7893	42.0607	23.7281	28.3203	15.5976	24.2348	97.4804	26.2162	36.6554	25.2247	28.8004	22.5979	40.4704	25.7202	32.3133	47.5678	42.2252	25.6935	14.2776	21.5145	21.8931	52.5943	35.2968	36.6027	51.2772	50.7464	62.331	86.3161	38.1615	27.636	9.94902	13.4452	7.23365	7.47401	7.00318	8.71984	9.82061	10.2351	5.3844	4.63285	4.9307	4.68142	4.33824	7.98994	7.04613	5.68908	16.0041	8.28292
	19.3289	22.2225	22.015	23.1145	54.7323	25.5316	29.4294	100	26.9409	36.6554	28.0159	28.8004	27.6213	46.054	27.6698	32.3133	55.1432	42.5177	28.8409	15.5166	19.4048	16.0633	52.5943	28.8669	36.3298	57.1309	51.97	34.841	57.6079	39.4396	39.0816	13.5244	8.94465	8.0716	10.0095	13.6633	12.9385	12.1128	11.0228	5.3844	6.97499	4.9307	5.27007	4.2212	4.50289	7.04613	5.91176	13.4097	8.46115
	19.5486	22.3785	17.3031	33.3064	69.4586	27.5447	29.954	100	34.3473	37.0547	26.3646	36.6475	20.6211	49.6193	23.3525	28.4602	38.832	22.013	29.0276	29.7171	18.2023	19.8123	33.5613	18.9661	37.0631	49.2176	34.981	21.5907	92.0951	59.1945	32.6456	17.2263	17.2357	7.51525	14.384	16.0219	11.5525	12.1128	15.6958	4.11127	4.61068	5.84328	5.70706	3.68619	3.93494	6.40096	5.28442	21.4402	9.84922
	19.7682	25.581	28.4557	37.4688	66.9633	32.0378	35.9577	90.1226	42.0153	54.7092	26.3646	40.2605	24.2153	30.7003	29.2335	25.8152	44.6373	23.6238	21.1247	51.2329	14.4498	20.1252	44.081	26.4068	41.4467	61.4199	41.6912	44.0853	71.5318	35.3875	48.3705	10.7835	14.0226	7.24505	14.3611	15.7155	12.8173	8.37248	16.5781	2.96213	4.61068	5.50815	4.87514	5.02771	6.05953	6.27128	7.04205	15.7139	7.88484
	19.9879	18.6901	35.7545	37.4688	92.0506	15.1819	28.7081	75.4513	45.9293	38.3617	21.8348	30.0584	28.016	31.5511	20.7443	23.3974	55.3227	28.0929	21.9525	33.8314	22.9741	12.8537	34.1461	26.6269	36.7855	34.5961	41.6912	44.0853	91.6418	32.61	20.141	11.2673	12.9942	7.24505	14.3611	12.0339	7.11481	8.48624	16.3547	2.18556	4.27102	4.43144	5.03582	5.99344	9.83995	5.32999	4.66782	20.5046	13.4124
	20.2075	30.1186	40.4133	28.6655	100	15.1819	28.7081	61.3006	54.2617	33.5381	16.5765	39.5017	29.6586	43.4604	19.3215	28.0673	49.439	38.1158	20.2846	21.2108	16.6847	26.5386	43.4714	17.1527	34.4607	40.355	39.583	49.4436	58.4491	35.4647	29.3774	14.1112	12.4396	7.26216	13.3783	12.0339	7.11481	11.5008	12.0659	1.9091	4.44484	4.87484	6.30397	8.44718	7.60365	6.21508	4.74384	9.58309	16.0377
	20.4272	24.5732	37.5274	32.4169	62.9727	13.4825	28.1925	56.7893	58.0553	26.7728	22.6731	39.5017	33.5869	37.7052	24.9943	39.269	41.5012	28.1568	26.1514	15.1447	17.8714	21.7722	43.4714	22.0632	30.121	53.9409	35.1173	49.2553	52.7016	38.1018	29.1788	10.5906	11.4036	10.4942	10.8674	11.1327	9.64688	9.09711	15.4244	2.96154	5.48244	4.87484	4.65815	7.75772	4.88396	6.83864	5.53397	13.0846	11.301
	20.6468	29.9369	38.8952	40.0886	68.6391	20.5352	31.3987	73.5575	57.7314	30.5385	27.5552	21.4688	40.1169	44.0913	22.4014	31.2694	28.5664	40.1722	20.3991	23.0152	17.6472	35.9715	53.0034	28.4793	33.1421	42.4261	30.7342	43.6026	73.5559	34.4148	47.1768	7.48849	10.3143	8.33951	11.0679	15.3088	10.5114	8.35883	14.5512	7.10781	4.44927	6.87015	4.51624	7.24977	4.21578	7.9939	6.01465	12.7214	9.3848
	20.8665	29.1261	24.954	47.2592	67.0151	13.0069	35.532	37.6976	58.7779	29.0165	21.6868	40.2619	33.6004	46.5954	18.0611	28.8443	34.7167	42.2168	17.7642	17.9636	22.2212	25.9204	45.4654	19.8075	59.9991	41.8105	23.57	42.5788	64.6232	34.4148	51.2849	12.1357	11.8546	6.67161	16.9637	6.98885	11.1078	6.89251	15.405	4.70927	6.44732	6.19903	5.87975	8.90577	6.19734	6.0519	6.55599	18.7983	10.6545
	21.0861	30.8949	31.9644	40.0473	52.0915	30.7818	29.3638	39.484	45.7569	28.6616	21.6868	28.983	39.561	37.5746	24.5899	30.6624	33.9588	26.3107	19.3159	18.661	15.7406	21.6013	45.2753	19.4784	39.6169	37.9185	24.8565	53.4632	44.0453	44.9524	50.0571	8.62161	15.1104	10.6071	8.04821	11.1721	8.88397	5.13497	19.2116	5.12811	6.44732	4.66775	3.73913	7.40024	6.04805	8.65313	6.00697	18.9442	11.5274
	21.3058	30.8949	40.0895	36.1064	39.2584	30.7818	29.3638	43.8552	42.2126	31.2807	26.3998	23.8279	39.561	47.6566	29.4739	38.3365	44.8672	30.0619	18.076	18.661	17.3914	28.366	38.0143	21.4574	53.1287	28.5468	31.6528	52.1279	52.978	30.9456	33.3645	8.62161	20.8084	9.19113	14.9013	11.1721	8.88397	9.55897	18.7499	3.57378	11.3977	3.7818	3.73913	8.21948	5.46339	7.71184	7.36148	15.671	8.29463
	21.5254	27.1783	30.9523	36.1645	32.1804	38.9786	28.2894	42.3398	53.9752	27.875	21.5896	39.4408	36.039	47.6566	30.4755	33.3456	37.1611	32.2292	32.5237	24.1771	23.04	17.3686	31.2656	32.6964	46.0917	53.7568	27.7451	43.784	43.8489	26.0262	29.366	8.04527	8.54244	14.0489	16.0896	7.64814	9.2566	7.81621	14.0199	6.10936	7.31731	6.26348	5.25806	8.21948	6.9219	12.1254	6.05842	21.3673	10.1042
	21.7451	23.6395	33.0137	54.1201	40.4459	31.8992	35.7701	35.0403	53.9752	24.6605	19.1366	38.3911	74.3051	49.5468	29.8752	28.6332	45.8063	32.2292	36.9357	24.6055	25.8617	29.0302	36.7393	31.8413	38.0231	42.429	38.7595	35.4059	59.9205	38.6039	38.5704	7.37505	10.3691	13.659	9.02079	11.001	8.35484	8.03463	14.0199	3.65624	8.36467	5.03038	5.13192	6.8915	16.7566	9.7576	6.01926	21.3673	13.03
	21.9647	31.7262	33.0137	34.5638	36.6493	29.3406	32.0322	75.9767	61.8384	26.2353	13.0048	24.0538	100	38.7518	23.9789	22.5045	43.0082	27.4052	38.4874	18.5719	18.9249	29.0302	40.3492	40.0281	28.7885	26.0988	39.8916	36.546	69.1756	59.4508	26.7186	9.00106	10.3691	13.5963	14.5114	9.43073	6.19015	11.2346	15.9899	3.14189	5.70238	5.46347	3.37198	7.50135	11.1648	7.59297	3.35862	15.8138	10.1654
	22.1843	31.4844	28.4486	32.9236	21.8779	27.5015	33.5657	72.0164	63.3832	27.9416	17.4303	29.8596	84.3117	49.5347	22.5944	25.4193	40.4871	39.582	34.0983	24.614	29.4296	24.3982	38.1878	47.4396	36.2211	32.0677	35.469	53.9562	52.258	48.7868	34.46	4.88715	7.4135	8.57094	7.56659	9.47104	8.95077	11.2767	15.6045	6.00198	3.22632	4.44777	3.87353	6.22592	8.71449	7.74318	5.33586	15.0288	13.7689
	22.404	26.4238	22.1919	40.8449	18.8975	48.0944	30.4292	68.3386	41.9489	36.9267	18.194	31.4639	85.4369	59.7012	14.4973	28.3957	35.8161	39.2474	27.6573	23.0255	31.1622	21.9737	38.1878	37.5348	44.6251	29.9333	35.469	53.9562	49.9503	39.0463	39.4034	6.6279	12.045	11.1805	6.06483	9.11453	10.7843	9.00042	16.2202	6.35971	4.29762	6.87702	3.68958	7.71233	9.78148	11.33	7.66555	14.0678	6.81939
	22.6237	20.4486	16.6555	38.2476	29.3723	38.0263	25.6603	63.7151	43.3691	46.0756	13.9403	32.4284	74.2933	56.3366	21.3156	25.3196	44.3689	32.0123	40.1553	19.4047	30.3829	20.0292	40.81	26.7146	44.6251	25.653	38.189	47.314	46.0694	39.0463	33.7411	5.54824	7.05852	14.7033	13.2492	12.9216	11.9581	8.33608	15.5806	5.82756	5.09933	5.3784	4.49747	11.9845	5.09381	11.0577	6.35788	14.1804	14.7719
	22.8433	23.3697	23.1881	39.4637	44.112	30.0024	28.7736	72.5838	64.3674	44.7499	21.0612	26.0571	54.6329	46.4552	12.0285	34.3118	53.6396	35.1263	46.5488	27.6299	49.2656	27.1471	47.7963	29.0403	35.2564	37.3605	46.1856	35.2005	70.2131	44.0781	31.8902	7.42982	15.5156	10.8659	12.889	14.6146	10.4518	5.49331	14.3688	4.73716	4.63108	7.01279	5.9691	8.10723	4.42041	11.4489	8.23146	10.2618	12.5616
	23.0629	17.8486	32.4174	30.5628	38.2717	20.553	25.2204	62.7974	42.2167	34.7342	21.3163	27.4207	48.8453	51.0019	16.5005	38.7265	41.9768	37.339	46.3286	35.168	40.8402	34.1824	32.0033	41.5649	23.431	38.9368	50.2996	43.5546	50.3042	49.2433	31.7646	10.837	12.0069	10.6686	11.0433	8.06647	12.2668	6.47844	12.8389	4.75495	3.09329	12.0947	7.90699	8.34528	6.57946	10.4147	5.39499	10.3744	9.36138
	23.2826	19.6506	22.9227	31.1145	23.8765	22.0595	17.9304	54.9562	61.3152	29.153	39.0566	25.9138	36.6991	82.6956	13.0669	35.061	31.6015	34.3091	42.6458	34.4089	37.8366	20.2902	40.9361	43.7114	28.1478	33.3909	46.8871	82.8808	48.5856	38.9094	23.7744	7.29942	5.19067	9.52745	8.70141	9.97268	14.8871	10.2188	11.5609	4.76385	3.21391	8.96342	6.61406	7.61202	7.75607	6.93266	6.87005	10.7931	14.0928
	23.5022	20.3144	18.4992	32.8898	32.1068	27.9261	23.7747	52.2966	37.6238	36.4216	27.7595	18.0126	44.9237	72.7466	16.1544	27.3547	33.5529	29.998	56.3468	26.0397	31.1266	21.3671	33.7101	40.663	31.4904	36.3479	63.7308	48.2247	59.0721	45.2614	22.7611	9.89686	7.27943	10.6333	8.92396	8.39969	11.0367	10.51	9.92955	4.06025	3.36467	5.83641	5.30086	9.99172	9.73555	5.45535	4.08809	14.8892	17.7809
	23.7219	16.9546	20.219	32.8898	32.1068	44.1611	23.8716	56.0327	35.9004	36.4216	33.6954	19.8131	45.6761	40.3398	20.7627	27.5306	33.2776	26.7915	54.6084	28.4816	43.141	31.3817	34.2225	44.8976	42.1846	27.6263	51.8372	51.5767	43.2938	35.8088	23.5622	5.64343	8.61862	10.6333	8.92396	4.97246	9.81626	7.84352	9.21134	4.06025	4.70025	6.81515	4.63037	6.70918	3.99549	6.39664	3.28951	22.5868	16.5828
	23.9415	17.754	20.6013	44.6694	37.126	35.7648	22.4067	41.5808	33.8344	33.7565	32.8994	41.4333	44.0973	40.3398	41.8593	27.6274	34.7028	26.5931	45.728	22.7479	40.0701	22.0755	41.9485	46.0332	34.197	20.386	51.5986	60.7662	63.8838	44.9946	35.9846	6.82349	11.1888	10.9035	7.57934	6.52842	8.71555	6.39653	13.3017	3.65743	5.20575	6.57713	6.48416	6.70918	3.52359	10.1294	5.38731	12.6834	18.6187
	24.1612	16.8562	35.4041	56.6198	23.0469	28.9327	40.7871	47.7478	34.9328	34.5687	30.3689	27.9049	45.4829	47.6203	38.3015	33.3851	40.3495	45.4535	58.1257	18.5068	32.1365	18.5261	44.7691	46.5806	33.0912	34.9816	37.5682	69.3601	51.9308	58.5344	35.1082	5.7673	9.21584	9.00758	12.1755	8.08797	13.2014	5.71968	16.0457	3.70786	5.52058	7.37886	7.34161	3.78411	5.42267	8.19167	4.4413	19.0647	17.6092
	24.3808	11.4438	45.8083	44.9903	24.482	24.0483	21.5663	40.4717	33.089	36.4251	21.4135	30.8241	57.216	70.3295	25.0509	31.9981	40.2049	49.3947	54.862	20.0799	35.9867	14.1187	37.6465	50.4412	39.5406	41.5832	38.354	57.0274	69.1634	58.5344	36.1512	8.08961	11.0075	5.65696	13.8786	7.80669	10.5534	6.89251	14.314	2.96273	4.16814	5.08623	4.32253	4.1177	6.95635	5.5872	3.94604	18.6888	13.6726
	24.6005	11.4438	52.2153	42.4569	27.9657	28.8052	26.3705	51.3532	33.4752	33.6183	25.5263	34.9133	56.5358	51.6715	32.3578	33.3851	45.0519	45.3644	56.618	16.471	32.0943	17.1517	40.4463	59.1928	34.766	34.8838	34.4409	48.461	57.78	62.0808	38.6525	8.08961	12.6941	6.71037	11.6693	11.3602	12.5793	8.54198	12.0112	3.86032	5.71657	7.30152	6.76272	4.26499	4.59163	8.36674	4.48814	17.5851	10.7378
	25	25.8725	38.1609	36.5549	28.4909	22.0961	29.6231	49.7186	29.5654	38.2832	39.3567	51.8086	50.0999	44.2677		39.6883	39.9645	37.2902	71.8654	15.1978	28.7163	16.9098	24.1471	45.5774	32.0456	45.8865	35.7166	50.3133	67.0351		29.0807	8.95933	9.71403	6.9931	4.86036	10.7314	15.9778	6.35103	11.1391	4.37824	9.0227	10.6468	5.61095	4.71561		9.98347	4.6302	21.1611	16.7285
	Serum starved + GAS6 + LY294002
		CNK2																														N-Cadherin
	distance	1	2	3	4	5	6	7	8	9	10	11	12	13	14	15	16	17	18	19	20	21	22	23	24	25	26	27	28	29	30	1	2	3	4	5	6	7	8	9	10	11	12	13	14	15	16	17	18
	0	27.6996	65.1929	13.9341	51.9119	72.4003	17.7605	16.4781	33.5321	60.7586	33.1479	41.3474	44.6633	41.9922	59.3502	25.3142	75.3204	60.2812	72.7162	54.5791	39.4126	26.3675	49.4442	25.0586	49.8527	56.1989	43.8905	23.8005	52.7355	47.1901	58.2649	12.6475	3.64687	7.29864	19.0438	7.67554	7.67554	5.82223	8.57868	3.93377	5.32917	13.517	10.5802	10.5802	15.4285	7.4995	9.33138	12.2933	23.798
	0.219647	33.2184	97.4449	25.2609	51.3892	58.0631	23.3037	22.856	33.313	32.7415	45.195	36.5361	24.8707	62.4175	51.3626	36.7893	80.3737	46.9561	63.1196	69.232	52.8869	28.5646	64.0585	25.6807	47.0763	36.2526	23.12	46.2263	57.4092	38.9563	42.4815	11.7333	4.80271	10.2263	17.1913	7.60684	7.60684	2.58292	5.69015	5.07464	3.23245	7.72639	8.05404	8.05404	14.0565	8.40886	8.49211	9.77138	18.5372
	0.439294	33.2184	97.4449	24.9382	34.5554	60.7193	22.1233	25.3519	40.9778	40.178	50.3961	37.9013	24.4012	60.0686	43.9604	36.7553	60.2581	46.9561	49.6833	79.6219	66.6787	28.5646	50.0804	25.6807	39.4185	26.4888	27.8904	51.3582	61.0293	39.2368	48.4892	11.7333	4.80271	10.9808	12.2939	6.99758	6.99758	2.62622	9.20088	5.04254	4.42148	7.22841	9.61837	9.61837	16.2879	8.48205	8.16715	9.77138	17.5471
	0.658941	46.5144	37.265	22.0812	32.65	61.7848	25.4521	20.5	38.6567	43.0641	38.3157	44.4527	33.7182	59.7093	58.3273	45.8442	49.686	54.0707	55.571	73.2005	67.2516	42.1864	83.8428	31.6764	39.6313	16.1298	32.0035	31.6127	63.2367	41.4881	53.388	16.3625	5.75237	10.1583	10.036	6.79151	6.79151	2.9238	8.96625	6.07969	7.42145	7.71873	9.01858	9.01858	13.8174	9.11971	9.67271	13.5866	11.462
	0.878588	53.3218	44.9276	22.0812	44.2587	51.9562	21.977	19.4649	39.7521	32.5111	29.2017	30.1299	33.4146	58.099	54.4793	42.1569	32.9552	92.9125	47.2067	60.7567	58.9716	27.1212	73.649	35.8238	39.6313	21.674	32.0035	31.6127	53.4168	45.2556	53.388	14.3996	7.3175	10.1583	15.4553	8.08619	8.08619	3.9248	10.5913	3.70165	11.8059	7.7979	10.9071	10.9071	12.4367	5.5384	10.5903	13.4768	10.9669
	1.09824	68.5012	49.2302	28.1028	38.4219	53.0684	25.9361	27.2682	40.7144	35.364	37.1334	21.81	44.3377	68.4812	72.009	29.0083	54.4929	76.5597	62.9044	73.0988	46.3634	20.8602	79.649	39.2829	55.4282	26.2507	34.8964	38.9856	53.8947	43.4299	75.4672	12.8052	4.87936	12.618	18.3657	7.58594	7.58594	3.87035	9.24085	3.49545	14.76	4.50738	22.9206	22.9206	21.8838	5.83918	11.0134	16.2345	17.7283
	1.31788	68.5012	49.2302	24.4821	44.3606	45.8979	24.5668	21.397	37.847	41.6899	55.8028	23.1731	51.3934	75.3109	81.0041	30.7992	48.7311	78.8872	84.3694	81.732	57.6571	30.9427	52.5046	41.6722	47.6231	20.6527	32.612	33.2401	43.478	42.378	65.4939	12.8052	4.87936	14.7684	27.1403	10.683	10.683	3.04135	7.65581	5.47962	8.36616	8.42229	14.0344	14.0344	12.7943	5.95348	9.7066	19.0875	18.8677
	1.53753	44.3638	49.2843	27.8984	49.6599	42.4286	17.7582	32.8083	27.5977	30.2981	51.397	22.7174	66.4995	77.7693	58.5153	35.5137	68.8143	48.4133	88.2314	51.9039	63.6486	24.0852	79.3345	51.7942	55.9717	25.1987	36.4518	47.6882	41.5558	48.4113	86.7882	23.0822	4.3183	8.91427	17.2407	8.07425	8.07425	3.19292	5.84136	3.19789	4.59917	6.4227	11.7852	11.7852	15.4027	7.2328	9.11046	14.9025	13.6847
	1.75718	46.676	87.8133	22.1909	40.6128	34.8693	29.1326	28.7351	18.4576	43.5532	55.7696	18.3598	75.401	77.8915	51.9403	37.388	64.0793	41.3622	77.1203	32.5836	62.226	28.5326	82.4424	52.1037	61.2493	30.3475	53.5615	36.7957	39.7919	43.8894	67.9035	18.4424	7.29987	10.4472	21.2207	9.63026	9.63026	4.66533	6.42184	4.64373	7.70131	6.68574	10.4938	10.4938	12.5164	6.59816	11.4389	14.4585	17.8916
	1.97682	46.676	87.8133	24.353	44.8852	54.4853	35.4502	28.7351	18.4576	43.5532	40.3719	21.4631	75.401	62.184	51.1515	36.7434	63.3571	52.3895	82.0116	23.8325	45.3255	63.2437	97.2139	61.8561	33.5745	39.5969	36.455	44.8907	38.7886	44.7043	69.5337	18.4424	7.29987	6.31522	17.2704	8.69546	8.69546	4.66533	6.42184	4.64373	5.52463	5.41524	10.4938	10.4938	8.87415	5.74193	9.4775	17.9007	16.8746
	2.19647	41.0214	40.6223	20.1385	40.3922	82.7355	30.7002	26.0676	36.9069	44.077	25.8996	29.2688	41.8886	60.7196	53.1186	27.6239	44.0406	60.1719	64.1436	42.6467	36.3318	37.4381	96.2011	49.4831	38.528	25.6441	51.723	34.305	31.9075	68.7721	56.492	15.6822	6.12487	11.4601	13.5672	8.92692	8.92692	4.72658	6.41141	5.28207	3.0592	3.82297	9.94799	9.94799	11.153	6.62021	5.94156	21.5319	9.74072
	2.41612	62.364	36.7599	23.0407	36.2607	60.1566	37.7213	42.3702	37.4366	54.0863	37.1545	30.0069	44.9769	71.9481	45.229	40.9426	60.2752	63.8216	76.2529	34.2358	43.3169	33.7976	77.9452	39.0876	46.5525	20.4915	63.9517	43.5219	34.1572	90.8086	63.1913	10.5109	6.36478	9.4649	13.1282	8.87465	8.87465	5.03839	4.05645	4.319	4.50144	6.59125	10.7464	10.7464	11.0065	8.80489	10.5213	12.6001	14.1045
	2.63577	71.0979	46.1349	20.7345	47.2132	49.9897	33.002	82.1438	50.3369	48.4981	35.4793	34.318	47.7996	70.4836	61.2809	39.3779	77.9164	58.4948	69.8782	39.9127	43.9717	38.3409	58.5375	45.2125	46.5525	20.3379	58.5435	51.0092	38.4374	60.6544	84.5981	9.9015	8.32081	15.3552	14.0002	9.58994	9.58994	6.71806	7.37947	7.88112	9.35973	8.22565	9.48058	9.48058	12.1416	6.72448	8.436	10.569	10.8291
	2.85541	51.7229	51.4423	31.2437	53.3447	48.2588	30.1383	87.9441	27.2455	63.0562	32.7669	41.3534	55.3787	67.6971	75.1468	32.6445	75.4539	50.2402	59.1784	39.1656	50.1301	37.779	49.649	51.5928	58.3813	26.3505	38.6776	43.3324	28.6254	74.8803	74.8991	8.02005	5.97541	18.0064	14.1484	8.44608	8.44608	3.81653	8.77855	2.44842	12.5152	13.3434	12.9902	12.9902	15.4673	8.46802	7.9626	9.64867	9.91298
	3.07506	41.4481	34.348	30.6435	52.7182	47.9896	38.4626	100	41.6073	72.3062	31.2821	45.1545	39.863	77.2787	60.945	35.2229	92.4226	86.0786	60.1353	38.6193	56.1134	37.779	60.5558	70.2621	64.3596	25.598	46.3538	55.4793	25.911	60.5455	57.1781	14.6423	6.86758	18.429	13.8716	9.30472	9.30472	4.85093	14.3905	4.72398	9.71066	12.5045	10.3019	10.3019	9.55479	10.1554	6.72589	16.199	11.4607
	3.29471	41.8446	47.2639	25.5556	46.2568	59.4089	46.4871	81.7771	34.389	45.0053	40.0998	35.5723	44.1339	80.0197	78.5533	40.4221	81.0445	74.1851	67.2794	46.0342	65.2005	33.2383	52.9177	49.5702	59.6713	23.2905	44.9091	48.353	37.3336	76.8124	100	15.1171	7.38572	20.3335	11.0878	10.2455	10.2455	2.94483	5.01408	5.9093	8.85924	9.33781	9.83857	9.83857	10.9075	6.08382	12.0433	32.6369	13.723
	3.51435	41.8446	47.2639	30.3853	45.1836	47.3597	45.3704	59.698	50.1456	51.7157	27.98	45.2976	43.2629	88.0202	55.9571	37.4458	57.2018	72.9262	67.2794	46.0342	71.5766	36.3808	55.3017	30.1076	60.4767	23.014	52.5919	48.5997	45.9126	83.9822	83.2588	15.1171	7.38572	14.3718	12.373	5.82684	5.82684	4.28919	6.65299	4.52643	6.76696	6.4393	11.0733	11.0733	13.7808	9.54482	6.62653	22.5459	13.723
	3.734	54.2334	75.4321	29.3828	31.5082	45.6848	47.7194	38.504	38.5319	53.947	40.7923	50.857	37.28	74.6945	72.0358	57.3788	51.541	100	81.8102	39.5057	62.7253	40.6658	36.0951	43.8841	52.2951	17.6694	48.1045	54.7965	43.6338	67.1132	63.4986	16.669	4.97593	13.3284	12.8949	8.07275	8.07275	4.15246	4.95325	6.66741	5.43874	6.3397	13.0686	13.0686	10.2591	11.3204	7.55932	13.9725	12.6078
	3.95365	36.9982	72.2801	36.992	40.5757	37.4526	46.9286	44.0065	25.0437	43.3559	67.4085	66.5148	40.7719	73.1298	70.8997	51.8921	47.446	74.8597	89.2744	60.572	63.8728	36.8149	33.9744	40.7616	70.5114	26.8958	48.1045	56.9353	37.7588	70.1867	39.1004	9.61096	6.20612	7.93424	13.3853	7.53517	7.53517	5.06623	7.63495	5.83522	7.40812	5.83406	16.7714	16.7714	9.58063	10.4712	9.3384	9.40971	10.1694
	4.17329	40.25	39.9038	28.277	47.7118	53.5787	40.1483	24.8216	22.0654	50.3531	56.1597	70.1565	35.7558	69.6539	68.9978	39.7503	57.7288	74.749	82.4883	59.3081	63.8728	28.1571	47.9634	46.8594	64.4055	20.5337	47.8312	67.9241	32.0765	57.5833	39.2321	8.71275	6.8216	13.811	13.5177	6.89604	6.89604	4.75442	7.51851	9.14916	8.8933	8.63681	11.1706	11.1706	7.98458	5.58853	11.4331	17.4148	17.4769
	4.39294	28.6435	33.5917	46.7569	45.1595	49.0588	41.1658	24.8216	22.0654	50.3531	27.4781	46.082	35.2224	57.8911	68.8001	50.6999	63.0269	56.394	53.1254	79.3354	56.0479	30.7324	45.7112	35.5022	53.8371	31.8065	39.1917	51.8064	36.4016	76.2611	49.4333	7.42125	6.2981	16.7987	14.5083	13.8637	13.8637	4.75442	7.51851	9.14916	7.58433	7.88217	11.0125	11.0125	12.986	13.2705	9.40853	16.6898	15.9215
	4.61259	38.5928	52.5983	58.2686	46.2623	49.5261	36.2505	47.6618	26.4191	40.2013	24.4874	51.5184	41.4731	59.1166	62.1195	50.2424	94.1373	56.394	73.5165	76.4915	64.5473	46.0027	44.0292	35.7727	64.2319	37.1818	46.9168	52.2757	35.8075	76.2611	48.9008	12.0611	7.42404	17.8331	9.27478	8.72532	8.72532	4.21866	3.38733	10.2937	5.62087	6.33459	12.3972	12.3972	11.8789	8.30459	9.11397	16.6898	17.2408
	4.83223	30.5851	45.5758	26.2289	44.6442	63.0858	37.9857	54.5227	19.4947	50.5885	26.5588	45.5961	38.3008	76.241	44.6148	40.2469	69.2951	53.4905	95.632	68.6054	57.4869	53.755	93.2943	36.5931	56.6265	32.7241	52.1395	52.2757	44.5131	74.0509	48.9008	18.6001	4.18417	14.4432	15.3268	8.39082	8.39082	3.41811	7.08401	9.43809	6.06065	8.71086	14.4411	14.4411	10.7373	5.91638	7.54763	12.3725	25.3994
	5.05188	26.0575	50.2269	17.1525	62.7903	68.9796	46.1424	38.3404	23.9677	69.2146	52.0351	49.4435	33.5125	86.4427	58.3829	36.058	70.9054	29.7507	83.755	61.7877	76.7479	43.3981	82.0914	38.745	59.2522	40.407	44.2745	51.4213	52.2814	70.6631	51.8786	17.0234	6.88828	19.5099	15.8053	13.8906	13.8906	5.5989	8.62039	8.7948	6.57299	12.1814	12.8132	12.8132	14.6746	7.22077	6.96902	13.4994	16.1486
	5.27153	31.0613	49.7002	21.9457	52.8146	53.1862	57.5924	33.6994	28.5738	64.5763	59.362	54.1983	50.6382	67.5968	50.5949	31.1614	44.1809	29.7507	73.1344	70.7878	83.8902	42.2317	81.6636	53.0294	75.8283	29.3761	33.5557	55.9065	45.6511	55.1265	79.0488	18.4973	5.61747	18.7644	14.882	12.0464	12.0464	5.50733	8.53871	12.4804	5.37211	20.0061	8.67004	8.67004	15.1162	4.22499	5.27528	13.4994	23.2698
	5.49118	63.4027	47.4125	18.8607	42.9	57.4144	40.8164	33.6994	28.5738	64.5763	52.4705	54.1983	40.4962	76.6149	58.8186	32.8588	72.5157	47.6537	63.1643	57.613	43.0255	54.2503	58.49	49.6934	67.9937	39.7351	63.8053	54.4205	59.0489	50.2684	45.1162	11.6589	7.91382	14.9757	18.251	6.19269	6.19269	5.50733	8.53871	12.4804	6.88098	20.0061	9.70483	9.70483	26.6612	4.01644	9.86207	11.6281	19.4266
	5.71082	63.4027	47.4125	16.6577	52.8164	53.231	45.1461	30.2808	34.902	65.6389	48.4215	45.6727	50.862	73.5055	83.3109	34.0153	72.1649	46.4326	65.9851	72.191	45.8903	54.2503	71.3967	54.5802	67.9937	34.091	63.8053	51.0965	56.8837	46.2204	39.8743	11.6589	7.91382	15.7416	17.8793	9.64071	9.64071	6.23179	11.2534	8.14041	10.2867	16.4628	12.7781	12.7781	15.7107	8.41588	10.0514	18.2592	12.2761
	5.93047	39.4526	45.1788	19.2285	57.9081	53.231	45.1461	22.7732	35.4843	63.9828	48.4215	43.5635	41.9645	91.0475	60.9181	41.7708	47.9764	50.282	49.6059	50.0295	52.7133	51.6964	77.192	34.0626	73.9458	37.5926	42.2863	53.5872	45.6089	37.8827	49.1478	14.7291	5.80449	14.7989	13.0887	9.64071	9.64071	6.39759	11.3612	6.3575	10.2867	11.6439	12.1716	12.1716	16.3353	11.6122	14.104	15.3465	9.95381
	6.15012	50.3954	55.9529	20.6527	57.897	52.831	40.5779	36.3984	27.1235	51.109	33.9038	42.775	29.4632	49.0882	78.8604	41.9613	45.8391	34.5539	45.8282	44.1892	30.9166	36.9667	72.1901	34.0626	65.4957	50.3014	58.2246	53.5872	47.7609	50.7593	49.1478	18.1572	5.23423	18.2398	12.8732	10.9384	10.9384	5.33906	13.3581	4.65484	7.77534	8.66234	14.4086	14.4086	11.1228	7.75917	11.0976	22.3925	17.0877
	6.36976	53.9511	42.7101	27.993	57.0499	43.9931	53.0455	39.5036	31.064	37.902	28.8902	31.2187	29.4592	57.3458	67.1228	45.419	54.9361	32.7433	40.8251	48.9289	42.9109	34.0932	48.234	46.8504	66.5073	42.9065	44.5413	44.8124	55.0803	56.0526	30.5294	16.5875	10.2094	14.6709	10.6825	9.44808	9.44808	6.26148	12.616	10.2653	5.74377	10.201	14.3749	14.3749	17.1323	7.72809	16.2455	12.7599	14.8331
	6.58941	55.8991	46.6535	28.0877	80.2858	35.288	47.9838	48.058	50.4312	38.1921	31.9504	50.0625	26.6266	78.4896	81.8217	60.748	76.6809	40.268	52.0136	28.9712	56.2869	37.225	57.1005	33.3714	82.0161	33.1542	36.2631	53.8008	47.2777	49.2455	49.178	20.8536	12.6506	13.9798	11.1353	7.07374	7.07374	4.61646	15.5636	8.18486	8.08185	7.21053	15.2111	15.2111	16.7553	7.04532	15.848	16.2619	15.8909
	6.80906	44.0577	37.9943	28.0877	47.1576	40.0041	40.0633	37.8002	48.5095	38.7756	30.3931	71.207	45.6881	79.7772	96.3421	47.1691	74.0627	66.1463	55.7087	25.5115	39.9103	33.233	41.9671	33.3714	65.5251	32.0868	49.7478	65.31	51.7401	76.1015	42.8274	14.7238	8.29859	13.9798	8.97821	5.61778	5.61778	5.0718	8.78028	10.4715	7.34297	8.91261	8.08511	8.08511	15.1054	5.78805	10.5167	17.087	13.8595
	7.02871	26.8204	42.4319	19.9083	36.2218	34.8805	26.8591	36.2229	43.9311	42.7873	27.5869	100	45.1747	57.8966	77.0487	39.7912	54.4535	63.0255	39.7167	27.0967	40.002	38.4128	50.9762	44.8458	69.8435	65.7209	62.7022	66.6185	37.8829	67.2656	37.5552	12.7449	4.54364	18.8459	10.5026	4.63818	4.63818	3.86355	18.3183	10.4012	6.93429	9.3327	7.98514	7.98514	12.0533	10.002	12.9503	15.2383	12.1638
	7.24835	38.3558	44.9249	14.5645	48.633	42.1594	33.342	40.6944	40.4232	47.9063	33.6196	77.0588	44.5874	57.8966	77.8701	44.2625	59.2587	70.7175	35.5638	29.1319	24.6632	29.4168	49.6746	58.3789	70.1283	59.2167	75.7378	57.1639	52.7091	80.6234	46.6778	17.7355	3.90901	12.5364	14.364	7.16931	7.16931	10.6385	8.25368	13.5953	7.70131	11.6847	8.96454	8.96454	21.2915	11.3605	12.7119	19.6784	12.6908
	7.468	20.8749	47.7177	28.8062	46.1771	54.9003	34.1801	43.4821	54.3052	31.2347	30.9646	59.8867	67.2666	50.0529	81.8505	40.6007	47.5555	58.6715	35.9683	29.9218	35.9684	38.3995	50.1609	37.6931	70.1283	46.5233	45.0294	71.5188	44.3468	86.3302	39.7069	14.7539	3.81549	9.69602	16.7247	8.9762	8.9762	9.78972	8.351	11.7211	6.03844	5.33607	9.46572	9.46572	24.167	12.5416	6.7633	17.2614	10.6288
	7.68765	27.8785	55.0265	28.021	34.5517	44.3296	57.8261	37.601	47.6138	40.309	52.8546	42.9323	66.943	60.3494	86.7386	34.7331	41.8108	33.6041	47.1861	50.0241	45.3468	53.5792	58.8409	46.1712	60.9481	39.0094	45.5859	65.1295	38.2525	86.3302	45.5224	29.3183	4.76669	18.7542	14.3699	6.6601	6.6601	10.1751	17.677	7.70456	7.14899	9.21268	10.9922	10.9922	27.0295	9.43253	7.67738	20.434	12.4585
	7.90729	31.5979	53.8516	39.991	28.1088	54.3601	47.0442	42.5003	17.9169	61.5526	56.9731	49.4979	75.6627	66.7998	80.6855	36.3964	36.3896	54.2703	52.4955	81.724	53.7872	43.6192	55.2578	35.0784	89.3858	89.5181	37.0603	56.7307	35.686	53.3225	52.0872	15.9994	7.02165	13.3012	14.0951	8.07574	8.07574	6.92222	13.2486	10.737	5.72008	11.3642	18.1803	18.1803	26.5621	12.1777	6.07715	15.4304	10.477
	8.12694	32.7745	53.811	39.991	39.7101	35.7983	47.9437	42.5003	17.9169	61.5526	35.8301	48.2517	95.6052	70.5165	50.4222	29.0236	41.7989	41.234	54.5814	67.3522	50.9503	48.9188	64.7313	63.2326	58.9674	87.487	38.4335	72.6318	43.4833	62.3785	41.0956	13.3136	6.65297	13.3012	12.5964	6.67503	6.67503	6.92222	13.2486	10.737	9.55223	11.0514	22.845	22.845	21.0158	13.9513	7.54179	17.439	10.8993
	8.34659	60.6982	33.011	38.2226	54.8516	37.2395	57.5783	46.1259	39.2141	44.5461	33.55	46.9007	62.1606	83.2294	62.2155	32.932	56.8698	32.6083	43.7182	61.3137	42.1153	45.5632	49.8355	61.2701	64.9915	58.1071	42.4783	62.5485	71.4248	64.6249	51.4944	14.334	5.08401	15.0153	14.9215	6.7258	6.7258	8.28142	8.8498	7.5317	8.21216	11.1267	22.2087	22.2087	13.7463	10.9424	7.97545	12.0172	13.3594
	8.56624	72.8456	22.2126	25.1705	75.6001	57.0537	29.3569	36.9524	31.9514	36.3918	28.6967	38.5405	73.5152	58.0388	61.8892	30.4233	81.9669	28.5903	47.4288	66.3427	46.5009	21.6325	38.5887	77.6432	51.0018	42.4112	49.2597	61.273	72.8691	55.2788	40.3134	12.0097	5.91869	17.1805	16.5388	8.86271	8.86271	7.91826	6.7538	8.92074	8.13664	12.6947	20.4107	20.4107	8.66306	6.91297	5.89012	16.1715	15.6842
	8.78588	35.3669	29.0217	30.3509	63.4557	52.2702	43.0851	31.1837	40.3899	39.9907	29.8367	38.6413	62.5961	63.4624	62.7893	39.1534	53.372	28.0034	63.851	74.285	37.6103	54.5087	46.1024	68.4619	68.7467	39.3319	49.2597	61.273	68.9428	44.9727	40.3134	17.9109	4.62412	14.1226	18.5021	15.5855	15.5855	5.26173	9.47374	8.68368	4.26156	15.5422	18.3803	18.3803	14.875	19.2019	8.14261	16.023	13.7868
	9.00553	49.7813	38.5318	36.7167	76.3396	47.3858	52.0516	34.2041	52.719	21.3928	42.4977	53.2767	49.6894	58.4382	79.4669	40.1432	45.3805	32.2198	46.5097	75.6132	29.6577	60.3702	43.9232	57.2158	72.6624	47.0148	76.1511	49.4239	57.8026	43.4372	42.4294	21.2911	5.72861	11.638	22.7984	14.1042	14.1042	5.68798	6.87893	15.2363	6.14061	11.3157	18.0358	18.0358	11.8789	23.0559	10.5494	14.8379	15.6382
	9.22518	48.247	26.6773	46.5009	100	31.5812	50.7767	41.8931	59.1442	23.2776	38.6241	55.6904	49.6894	66.2855	63.9945	47.6674	40.4744	21.2491	48.9415	55.0262	27.69	57.5659	71.4442	46.5589	100	39.3434	76.418	51.9869	59.6641	42.6875	40.6427	19.1245	8.20814	14.6607	27.3577	11.8762	11.8762	5.49249	16.2275	11.1506	8.92291	16.2202	18.0358	18.0358	12.622	26.0196	8.30041	17.6311	14.5575
	9.44482	32.1625	39.4177	32.9475	87.6369	35.0936	39.5085	24.2557	34.2337	42.0347	33.5198	60.8626	44.5075	51.4754	66.549	22.542	41.1229	21.2491	41.097	55.9447	25.4015	61.6138	76.0768	40.1094	78.5915	64.7303	60.5382	59.5554	47.1932	69.5289	44.3121	26.2375	7.87856	13.9345	16.5092	11.7716	11.7716	6.04866	10.3149	13.1755	7.14751	17.9682	12.9551	12.9551	19.6567	14.5488	8.89071	17.6311	13.339
	9.66447	38.8493	30.4262	32.9475	52.0658	56.4854	46.6878	27.01	22.62	23.712	34.7596	55.5453	44.891	61.4418	56.5079	39.252	40.3597	16.964	41.782	58.2905	22.8445	49.0706	80.947	51.1691	72.7246	83.7051	42.6052	49.5503	66.4686	47.7221	66.073	23.7554	5.19284	13.9345	17.2427	11.9016	11.9016	8.61859	7.25607	9.32079	10.7131	18.9553	12.6012	12.6012	14.9482	8.06196	11.9988	18.1252	11.5615
	9.88412	28.1112	35.4527	38.0827	27.7011	76.2136	45.2783	53.5724	31.3607	18.6725	33.8645	61.0804	37.7035	54.5847	48.743	41.5991	47.6872	31.9688	51.4663	65.9463	18.9156	49.0706	100	57.6156	70.7308	48.7349	46.4612	55.3741	100	44.1602	51.0909	15.3598	5.875	20.9386	10.2772	20.5209	20.5209	6.87643	8.49352	6.08833	12.8158	16.7322	13.1374	13.1374	24.6365	7.86946	7.75336	21.1832	12.47
	10.1038	30.8544	40.7736	49.8118	25.9717	64.8709	42.7924	71.8268	30.3569	26.908	35.2525	81.5011	22.2178	47.6073	37.8901	23.6424	44.4787	18.3172	36.5517	60.173	15.987	66.9294	86.7093	55.3014	87.3167	41.1058	65.8423	55.3741	89.0288	41.6526	51.0909	16.6814	5.19131	36.5385	9.82641	26.8017	26.8017	11.3481	7.2161	10.5753	11.6164	15.4336	8.70382	8.70382	34.747	19.5879	7.01461	31.8732	15.8271
	10.3234	47.747	29.6996	37.3427	28.6686	63.6372	39.5179	32.5579	44.752	9.50202	59.7551	57.9126	20.8754	42.5812	46.2998	22.5964	31.2559	18.3172	36.5517	58.9412	19.6719	53.3262	64.8007	58.5532	60.0969	51.6721	63.1154	36.2873	94.2596	42.9124	47.1279	12.5943	6.40847	34.6204	10.1171	35.4837	35.4837	12.8781	8.83242	6.13525	15.7461	24.8008	8.51469	8.51469	28.8108	9.31522	7.08708	31.8732	15.8271
	10.5431	74.9143	31.2797	40.133	19.1192	61.2315	30.7049	32.5579	44.752	9.50202	62.5643	40.6598	28.86	37.7904	63.3056	34.8453	28.9834	43.355	29.5126	23.4388	17.4194	72.6178	55.4991	37.7051	60.0969	66.4465	52.8945	36.9221	78.0286	42.9124	39.9566	17.716	5.41205	43.7635	7.1889	42.7082	42.7082	12.8781	8.83242	6.13525	17.7896	40.6009	9.93718	9.93718	36.02	11.0347	9.1654	50.0145	13.2968
	10.7627	100	47.4206	60.407	22.3332	46.2231	42.9199	28.6069	41.0527	16.4595	39.7672	65.7929	38.6304	35.54	55.7844	27.134	24.7069	40.558	32.638	25.1178	22.4876	66.4075	40.2011	27.0752	53.788	62.4112	39.4553	31.8654	42.604	31.963	41.1587	17.4025	6.58169	53.9739	11.8629	42.9785	42.9785	10.0607	11.9104	12.368	23.9702	38.3536	17.7643	17.7643	61.0916	11.3485	14.4267	56.321	13.9846
	10.9824	43.7927	96.4617	58.2923	14.25	41.6995	32.0483	39.4326	37.5281	16.8639	60.5594	51.5446	32.9571	40.6791	44.1197	15.5722	30.8623	40.558	33.7378	38.531	20.8178	75.0599	55.8172	27.0752	31.6134	58.0994	39.3772	50.4678	43.8266	46.779	58.6354	16.4724	5.40209	50.9353	12.0191	68.042	68.042	14.3691	19.382	24.3138	36.321	36.317	22.1209	22.1209	61.9187	4.70924	11.4039	56.321	39.2436
	11.202	31.182	68.8769	64.004	20.1535	41.2229	23.9766	46.3408	30.7229	19.6704	73.3868	51.2925	17.3895	45.1107	43.7627	17.1726	25.3162	48.3931	45.0468	36.5414	20.8506	69.1265	58.5119	43.5656	56.7247	79.282	32.2411	92.2179	49.8099	28.6575	41.9217	16.0826	6.95113	51.0588	12.5331	85.4852	85.4852	20.4425	9.22347	37.0609	53.2591	44.4852	22.8882	22.8882	68.9513	10.4231	7.38165	38.7319	46.856
	11.4216	41.2369	43.8094	47.5206	22.3684	57.2724	35.5824	44.8602	15.1105	46.8288	76.7886	46.8987	32.194	40.1758	49.5663	28.4691	11.4243	36.54	61.6705	39.5191	12.6132	82.4234	51.2029	44.8759	82.4908	80.0768	28.6388	100	46.2717	28.9307	36.2873	14.3465	9.3019	56.0359	8.86749	98.3589	98.3589	50.9036	16.1476	69.9386	52.9185	54.7896	24.9848	24.9848	56.2991	23.9493	10.3659	51.1657	66.4995
	11.6413	27.5401	49.4652	34.0619	18.0682	59.151	33.002	44.8602	15.1105	46.8288	99.7097	35.8344	53.2012	36.067	57.2065	57.6033	15.2866	27.6607	76.6402	55.2431	9.50448	100	72.1133	60.7772	63.0271	88.6773	48.8497	78.23	32.3907	35.2759	41.4798	26.0763	7.64479	82.7221	12.1851	98.3499	98.3499	50.9036	16.1476	69.9386	63.0334	67.8354	27.8136	27.8136	71.8267	61.0367	11.8784	63.9289	82.4389
	11.8609	31.1001	29.7348	30.8457	20.8448	70.7647	39.381	54.8204	18.294	30.5865	74.6568	53.065	53.7685	51.4681	72.5962	44.2744	25.5472	36.2391	59.4468	72.1294	9.41772	70.8149	68.5229	47.3072	68.2196	73.2962	45.0718	59.5554	73.0645	50.3434	49.5732	29.0915	7.47386	100	79.7026	100	100	100	16.2536	100	92.7444	73.2149	34.8085	34.8085	100	92.3521	22.2057	78.1936	100
	12.0806	26.6006	40.5521	29.0149	18.3759	89.3041	34.6877	35.2273	29.0092	29.3183	73.0602	65.5025	49.6334	57.2674	59.8415	60.2735	28.9919	40.6943	65.6478	47.1669	12.2186	80.6045	84.4607	65.2522	67.8922	74.7591	41.0986	67.3074	71.8763	79.5884	79.5181	47.4312	93.219	89.0532	88.9932	92.2334	92.2334	83.8647	94.8921	97.3701	100	100	40.2405	40.2405	76.4146	100	70.3028	88.3509	89.8561
	12.3002	23.4845	57.1953	25.8611	43.0372	100	29.541	35.9588	29.0508	34.8419	41.7962	44.8701	40.7719	54.851	75.6688	48.5756	36.3896	45.7432	63.5378	31.8927	17.7992	69.8136	71.4113	61.9703	67.8922	50.9503	62.341	55.4673	41.0488	100	88.4211	73.1708	93.4114	94.2456	85.3889	91.0686	91.0686	87.8649	95.5595	95.3649	99.8356	99.8149	51.5285	51.5285	70.4375	98.2434	94.1064	96.2316	93.2514
	12.5199	22.6053	68.1261	30.6155	59.0814	73.0527	34.3312	24.1611	76.3096	49.6237	40.5957	58.2775	40.8738	53.93	80.4111	65.4115	51.2193	52.2492	50.3373	34.5517	17.7992	69.8136	29.1517	61.9703	67.2571	53.373	45.3288	92.2239	38.3661	87.3386	78.9253	87.4269	100	77.3869	100	82.3149	82.3149	87.9664	97.9318	91.136	97.2458	90.6941	100	100	67.0666	97.6549	95.8071	95.3613	94.7724
	12.7395	30.6669	92.043	39.7522	54.5792	67.2019	31.8193	18.3234	98.4887	48.2942	33.8403	57.1645	40.8738	58.6735	97.2345	65.4115	78.0909	32.3844	49.6713	42.3468	29.9327	64.0559	37.0494	76.7897	83.6498	87.5792	50.8835	92.2239	22.481	47.3352	78.9253	100	84.7587	58.4458	94.0073	83.5738	83.5738	84.2235	94.3794	88.7259	97.3998	65.6711	100	100	64.8351	93.1432	97.3139	100	90.8768
	12.9592	34.5523	77.7307	18.6025	49.1594	66.486	35.2897	20.0386	81.5119	48.0091	71.3607	53.5449	37.8573	63.8783	100	42.5566	100	41.7346	48.1155	35.9281	41.4785	58.719	32.8263	69.2132	57.6971	81.1442	73.4958	67.4789	20.3897	32.6329	58.7013	87.395	87.2819	63.4898	92.5323	93.7341	93.7341	83.0548	97.6902	88.7617	93.2863	65.7707	98.4411	98.4411	59.6248	92.8855	99.2706	95.0223	62.0987
	13.1788	25.1288	67.0727	25.1812	46.5089	63.9307	23.9553	32.5303	90.4551	56.6441	53.7164	42.3375	39.0339	76.5893	77.3596	67.0919	86.8884	38.1416	35.2299	21.9125	48.5259	58.719	37.4186	69.2132	42.8006	95.7612	41.3849	63.4088	22.1245	37.6892	68.1093	86.3799	87.702	49.5202	69.8308	61.2505	61.2505	48.2439	100	40.1501	90.6788	56.7189	77.1888	77.1888	62.399	75.9434	100	83.11	58.6804
	13.3985	22.3747	68.2476	31.0092	42.0771	62.0053	22.0997	30.0264	60.1536	26.6047	24.43	26.8471	35.0966	87.5789	57.3274	47.0653	77.3157	28.1559	44.3842	20.271	46.6842	65.8988	38.2559	60.8433	42.5452	100	41.3849	46.9723	25.874	69.9884	40.9584	32.0891	19.8562	29.0801	55.4114	74.1078	74.1078	8.86482	89.3131	48.598	18.527	41.1857	45.767	45.767	45.7945	59.2882	88.0678	74.7207	61.0027
	13.6181	35.9552	37.3055	22.832	49.4226	71.1573	46.3785	23.7806	100	33.1775	18.6997	26.8168	43.229	76.8501	63.4284	42.7454	89.0806	19.0607	46.8229	25.9694	50.3315	46.4447	29.3309	52.2961	42.447	81.459	42.5889	46.9061	26.3915	69.9884	52.8721	31.3574	15.4666	16.7669	31.9368	59.121	59.121	8.28018	55.3808	52.2182	11.221	38.9869	26.9625	26.9625	50.7377	57.6579	45.9299	56.7699	24.8635
	13.8378	50.3696	29.3269	23.1289	57.8988	57.45	40.0845	25.2435	73.9636	33.3317	24.6538	30.7005	27.3317	78.362	70.4161	49.0977	46.8436	11.2837	34.2816	87.65	64.6766	75.1691	43.0164	52.9302	38.3971	53.6149	37.2295	31.354	27.2602	57.6752	54.5819	43.4415	15.2428	14.7219	21.3195	54.5501	54.5501	9.69692	34.3547	40.7922	8.66823	50.2132	20.4485	20.4485	61.9769	48.3738	50.1216	18.0024	17.1873
	14.0574	30.8286	28.5247	25.0565	69.3277	45.7297	25.9904	39.1369	71.1461	25.0663	23.547	20.2412	20.4579	100	59.4212	51.836	45.2042	14.9077	31.3799	58.3815	56.0381	55.5339	41.1664	37.6931	53.7978	43.8741	26.5107	31.354	26.6371	69.5604	54.5819	23.4968	13.5351	20.2882	20.7857	32.0013	32.0013	9.45873	34.1444	41.8071	6.19984	45.6446	13.2036	13.2036	42.1996	21.554	56.2408	17.6133	14.5613
	14.2771	33.8002	37.1705	17.899	64.7402	43.3426	23.41	40.5643	61.5596	28.6652	45.3553	18.5393	21.6225	77.7839	50.7024	32.5476	36.0765	13.8863	25.7986	38.9942	55.9481	35.1798	39.6709	42.7511	56.3417	33.9796	36.6763	34.3742	38.2657	63.3385	67.0362	25.9664	14.6097	17.9282	13.4782	44.6898	44.6898	6.26829	24.9957	54.1282	11.6919	37.7598	9.16717	9.16717	25.6381	26.3445	32.4652	12.4225	15.3358
	14.4967	38.8773	52.8333	10.7867	47.1557	35.4525	27.0457	38.1255	96.0151	37.5406	61.9262	17.8436	30.48	49.1137	42.9682	26.998	36.0765	16.8938	31.6863	34.8008	59.5462	58.3569	66.8556	61.2851	47.6329	30.4166	43.1681	37.8004	19.5263	83.9677	44.3176	18.7436	13.2983	13.9413	10.6568	50.5704	50.5704	6.40625	11.5524	40.4959	18.9238	14.4326	8.95373	8.95373	25.2138	27.3541	32.4652	9.70195	8.87689
	14.7164	28.3698	83.5755	16.1349	41.5117	36.6376	27.8908	30.2847	65.8495	44.4699	52.7003	29.4604	63.7488	43.9982	53.8422	44.2182	38.3353	19.2131	37.235	48.0854	46.4583	68.1065	88.2304	55.9686	54.5213	31.8948	46.8777	24.369	28.4749	82.9255	60.208	19.2627	17.8427	12.3393	11.9024	31.4115	31.4115	5.04829	9.61278	36.9164	11.757	20.6458	18.4532	18.4532	16.4236	18.2033	30.6511	12.3676	9.99081
	14.936	28.6693	41.357	20.7194	40.066	31.9495	48.711	29.9535	49.358	28.9835	36.6193	40.5408	43.9442	38.7734	50.9615	37.9611	52.5866	14.7957	44.5064	65.4054	26.5458	52.3728	56.8885	61.0056	49.2895	29.5412	40.4608	32.0639	33.5604	62.2286	90.8884	23.084	17.589	11.8306	13.5909	30.175	30.175	8.45464	16.092	36.8757	7.75609	10.3912	11.3029	11.3029	16.7618	11.4387	23.7183	14.0242	9.92446
	15.1556	25.5964	31.223	16.8857	66.3343	24.0256	64.8118	39.9156	30.6564	21.9167	43.3837	33.0194	25.2063	39.6287	56.3275	54.8378	55.3382	14.7957	56.6656	64.8511	24.6255	37.2304	53.1554	64.1792	41.4517	34.1255	40.4608	25.84	34.3394	61.0195	77.7451	26.5493	16.4385	16.7193	14.0516	39.759	39.759	4.81443	6.14377	26.94	9.12725	13.6166	7.64201	7.64201	23.4023	15.0461	14.8977	14.0242	11.55
	15.3753	42.8704	66.2354	20.4505	55.5782	38.0059	45.911	39.9156	30.6564	21.9167	54.4784	29.9685	29.1316	51.2	46.9792	37.5325	29.2144	24.5629	39.6634	81.1911	41.3967	27.7497	62.4497	65.6008	45.0203	44.3502	62.969	19.0536	33.5182	64.6927	69.6572	27.4811	15.1462	23.7177	8.36134	20.5881	20.5881	4.81443	6.14377	26.94	8.55273	10.6198	8.5282	8.5282	15.0688	12.2328	16.4664	8.98185	8.19553
	15.5949	44.2819	44.8412	20.4505	46.0622	27.3062	58.5155	36.3097	33.9702	34.6811	48.9447	24.5947	47.7956	52.2632	48.0482	52.5401	35.3252	22.3177	37.9303	100	52.6233	22.4048	70.0402	65.4625	53.6832	56.9821	63.2195	19.3755	22.2962	51.0253	76.1808	33.1875	12.2712	23.7177	6.85674	18.481	18.481	7.66709	11.4498	19.6726	9.43377	9.1948	9.69402	9.69402	11.6053	8.80991	22.1601	7.64176	8.88072
	15.8146	40.4374	47.48	36.4757	52.0899	48.3915	70.6714	40.7614	39.2945	29.4725	65.0983	21.8785	28.784	48.7198	53.9381	55.9926	34.8272	22.3177	44.9883	81.0277	36.4693	22.4048	78.8921	69.5198	63.6426	36.7595	70.3069	32.0037	24.295	46.0995	70.9197	20.8695	9.67134	9.83198	12.8554	19.15	19.15	6.44151	16.0468	19.5824	6.29609	7.49783	14.8342	14.8342	11.7432	11.536	13.0801	7.64176	6.0417
	16.0342	49.2964	39.9309	27.7714	59.2649	22.9228	67.4701	35.4915	42.1037	45.6684	54.7445	37.0423	28.1428	41.332	36.04	62.3348	34.408	21.2828	50.2702	27.7501	40.6764	26.9214	64.6179	61.3482	65.404	28.3893	49.8975	43.0286	21.7601	57.1601	60.5895	26.8859	13.3918	11.63	10.3563	19.8952	19.8952	7.56624	14.3766	18.8181	7.93378	4.83809	11.0625	11.0625	16.7898	10.1855	10.6464	5.0084	8.31547
	16.2539	30.5441	55.3263	27.7198	68.6067	31.3775	81.3801	39.9945	52.0285	44.1383	45.5065	37.0423	35.7258	56.6145	40.0818	52.3513	46.8436	21.7402	27.2081	27.3109	43.5183	21.6032	62.234	100	72.1353	46.0088	96.1082	34.7351	15.79	54.6162	48.072	24.5385	9.89055	10.3509	13.5751	26.4552	26.4552	6.64134	19.6722	19.5972	8.67859	4.83809	9.78453	9.78453	17.7095	11.6393	8.24313	8.77196	7.3317
	16.4735	37.483	76.129	22.8471	61.2593	36.8133	45.5357	32.7432	42.3449	30.8385	65.5488	35.9332	33.6603	50.6091	42.5364	48.1572	41.5901	19.2104	35.5965	26.4594	42.8078	22.2796	46.925	69.9856	46.6606	41.6279	100	41.1275	19.2966	54.6162	68.8833	17.5619	11.3285	13.8778	18.0711	17.9987	17.9987	6.15322	14.3071	22.3198	8.82963	8.24097	11.003	11.003	20.809	8.6144	7.57218	13.8401	5.78778
	16.6932	69.2016	65.4548	14.5666	35.0818	43.2548	29.1657	37.6365	29.8494	30.3097	61.4636	24.4697	39.9289	51.3969	49.3244	47.999	67.1133	15.0278	43.0211	26.4594	44.1534	27.6485	35.404	53.2848	39.1763	48.8194	95.5452	26.8869	17.6516	81.2183	52.5263	20.9439	11.3652	8.33872	12.634	12.7273	12.7273	5.78511	8.43964	18.5749	7.89084	7.20798	10.6356	10.6356	16.1846	6.45779	6.62653	15.5354	5.33099
	16.9128	63.0148	62.4298	21.0357	45.6118	59.5903	37.9291	36.3688	22.0765	32.6951	68.7179	35.0419	49.985	61.9488	49.6622	47.9905	47.2338	15.1249	43.0211	37.7812	39.3259	22.8202	36.3327	54.2435	55.9848	37.8768	93.8694	42.0028	30.9886	80.592	69.0644	24.6395	7.05077	9.43204	17.7627	12.908	12.908	7.04904	9.78658	15.1276	8.56161	4.26222	10.4114	10.4114	14.3042	5.33286	8.64874	11.6055	5.33099
	17.1325	57.302	64.4069	29.3613	43.7378	72.4003	42.8868	26.1879	24.7691	30.807	81.1763	41.8797	99.5645	52.9598	46.534	38.502	38.9445	18.1459	56.022	45.7476	39.2146	33.2783	35.2029	64.606	55.9848	44.5729	76.1479	37.5538	43.3751	70.4237	49.4689	22.3842	8.55689	12.8276	17.1952	15.2361	15.2361	6.95439	6.8685	19.1861	11.5127	3.53823	7.78656	7.78656	16.8006	6.6523	13.8819	9.40648	6.34028
	17.3521	29.749	75.3079	27.5219	46.2568	72.4003	42.8868	35.322	40.3733	33.5091	81.1763	35.0722	100	39.4919	55.3737	48.4055	53.3292	17.7964	65.0678	41.2007	34.6129	39.9121	27.8282	64.606	37.333	46.7959	63.4896	49.7067	35.554	66.869	71.5866	22.65	10.7551	16.282	11.5188	15.2361	15.2361	4.82	6.59564	14.8103	11.5127	4.34522	4.05133	4.05133	19.1203	8.87508	10.2163	9.89408	7.0293
	17.5718	39.041	65.4792	41.9272	43.0409	59.5697	34.428	50.5244	40.4426	36.0735	73.6045	18.878	68.5291	46.5715	56.2008	46.7405	62.5186	12.4953	57.3833	51.687	25.6339	38.538	27.0494	46.2644	36.4294	38.5103	55.4229	43.4287	30.1067	60.4004	69.3965	15.7106	8.94626	12.2112	8.09641	22.7683	22.7683	4.08132	5.58935	13.0447	10.3163	6.11369	5.91827	5.91827	16.471	6.41869	15.412	7.42218	11.8282
	17.7914	42.7109	55.9988	43.4869	44.5793	64.5382	44.4639	50.5244	40.4426	36.0735	72.9483	25.3226	63.8786	40.7357	51.1611	56.923	48.0603	11.6048	54.9308	59.2491	27.4101	21.7976	25.4772	45.1975	40.0864	33.3077	57.4989	32.2594	26.8457	62.6251	60.4688	21.3301	9.65831	6.50669	7.31741	18.2779	18.2779	4.08132	5.58935	13.0447	8.41354	10.8369	3.52989	3.52989	13.6235	13.8249	10.8942	10.703	11.0065
	18.0111	44.6719	44.4441	42.3725	37.1467	52.6721	37.1099	29.4113	39.1587	49.3203	77.4448	29.7064	70.293	57.5683	39.1087	72.0581	38.4465	12.0757	57.0477	59.3804	35.7523	15.6511	42.4314	76.7506	34.1082	49.7562	68.8686	32.2594	28.7732	59.322	60.4688	18.5487	7.56814	7.36209	13.1698	25.1038	25.1038	3.68908	5.23133	14.6041	10.4229	13.6703	4.54171	4.54171	15.4759	9.98496	14.9947	8.67024	11.9711
	18.2307	39.0475	60.9361	48.5016	40.1068	54.0984	44.9856	33.6343	66.2489	49.1198	84.0278	26.5386	52.7837	42.3369	39.7363	62.2787	43.0652	14.6014	69.2052	73.4496	36.4218	16.5326	24.5777	52.0196	36.0987	27.5561	68.8686	25.9603	36.0847	70.1504	66.3419	17.8879	6.11491	10.7814	8.52545	17.6985	17.6985	3.05186	13.2052	19.3614	9.14058	7.34844	6.3411	6.3411	8.45629	8.39483	8.30509	16.0973	8.31675
	18.4504	31.7315	65.7303	48.5016	34.2941	61.2259	50.0567	33.1474	75.2503	44.3124	40.9616	35.0883	45.6461	46.0153	34.7273	64.7737	51.9192	21.9237	64.505	65.866	41.3738	16.5326	24.5667	65.4114	49.7643	31.8103	75.3604	41.3892	61.0266	64.4581	49.9575	15.5281	5.04185	10.7814	8.45229	15.4272	15.4272	6.11981	10.1828	17.9983	8.29952	9.03264	10.7828	10.7828	9.84772	6.59013	8.13676	8.72675	6.22799
	18.67	40.9072	39.6608	30.9081	38.029	76.3407	94.0413	32.1399	42.9383	21.6829	32.2286	31.9608	32.3159	47.9046	47.2153	55.7188	33.9134	25.9742	60.1095	63.0998	47.0346	31.502	24.0366	48.6506	36.5669	34.9088	54.8632	51.1266	35.9685	81.9848	51.6261	18.4229	6.1402	8.84629	8.39693	18.8857	18.8857	5.71521	13.6188	15.5215	5.46243	11.8405	14.2128	14.2128	10.0351	3.44596	5.14787	4.02674	5.01327
	18.8896	34.5566	66.6703	31.5836	47.1205	61.2277	100	32.1399	42.9383	21.6829	39.3257	27.6496	46.4851	58.8668	67.3915	59.7973	47.3638	18.9743	78.807	55.0396	54.2014	16.261	26.0183	48.6506	47.4791	34.3214	40.8513	35.4661	32.2296	53.0299	45.6953	13.6679	11.0694	15.2216	12.715	16.707	16.707	5.71521	13.6188	15.5215	10.4377	7.20542	11.669	11.669	14.106	9.3092	6.22677	6.69401	8.72505
	19.1093	32.6409	70.9675	33.2552	33.2765	67.8262	88.2997	27.3313	44.0753	45.5159	40.254	23.3929	52.3442	46.0955	62.7778	44.6893	40.2502	23.3229	59.125	59.8677	100	18.245	23.3309	63.8126	44.981	38.4488	38.6222	30.0484	32.4593	73.8139	37.8599	15.4378	6.60698	13.0757	10.0083	13.8578	13.8578	3.54865	12.7394	16.3228	5.62087	7.56806	10.1168	10.1168	12.7943	17.1767	11.197	6.20641	11.4735
	19.3289	26.648	64.7445	22.0016	32.0031	66.7215	57.871	30.6573	34.1033	35.8879	37.345	25.2561	60.5765	46.918	47.5684	36.1821	55.5812	18.1661	53.9928	46.642	60.2223	24.8069	23.5868	57.9191	41.0195	27.0954	32.0035	29.7987	28.8709	84.2409	37.1051	7.52578	10.8187	10.1299	10.8506	15.5422	15.5422	3.88396	11.7053	13.4015	7.55915	6.82108	14.0007	14.0007	15.8055	10.4562	9.43425	6.57937	8.59235
	19.5486	32.5353	100	31.4825	33.4155	56.9135	51.433	37.7469	31.8544	57.5012	34.0823	25.3287	60.0511	56.7659	49.0366	53.0554	52.1861	25.3481	61.5035	36.6833	66.0271	21.6431	29.3894	57.9191	34.9921	25.6018	49.0449	33.5259	28.562	84.2409	51.1925	9.94225	5.99841	7.27258	14.5834	12.2331	12.2331	5.99608	5.6693	19.0466	12.5759	7.18882	10.0601	10.0601	12.6887	7.39122	9.14319	9.92638	8.76716
	19.7682	34.6644	97.5773	32.6528	31.3877	72.6527	28.8116	52.5098	43.6178	51.6428	30.3084	23.8466	75.6388	54.2692	59.5728	76.1859	44.7405	23.2676	59.2868	33.9894	52.3745	37.47	24.2852	50.2975	55.1761	22.5878	51.4399	28.6436	35.8127	82.0888	54.6642	22.2372	7.33666	9.71528	9.37957	9.57799	9.57799	4.82124	16.2466	13.9546	9.65884	7.01389	11.0071	11.0071	11.9801	5.34991	10.7002	11.0598	11.3012
	19.9879	22.7131	85.3906	31.8396	26.639	53.2572	34.1565	46.6898	37.4282	71.3563	39.2047	28.793	75.6388	48.1034	56.8284	100	41.0134	23.2676	58.3282	46.9071	49.4148	23.6778	21.9342	49.6514	29.1808	29.2148	49.4517	34.5306	32.8686	58.9423	36.8828	12.5784	10.588	11.6107	8.0015	11.3371	11.3371	6.06475	8.98015	13.6225	7.52954	7.76725	11.0071	11.0071	17.8732	4.81251	8.71771	11.0598	17.1171
	20.2075	15.4186	92.8857	44.4657	27.3192	54.7283	60.076	49.9172	31.7434	54.2454	44.3544	23.6288	87.4468	44.0256	43.59	64.2023	46.6348	19.7083	64.2813	49.4912	50.7735	22.1545	26.9689	49.6934	46.487	38.2645	55.9988	34.9607	37.3495	31.7865	45.7722	11.0849	7.91228	10.0325	6.71834	10.5382	10.5382	5.05262	6.19069	11.7519	10.2082	10.2406	6.82067	6.82067	20.2167	5.98255	6.45354	10.8903	14.9237
	20.4272	17.0887	84.7964	25.2781	21.2304	62.6764	43.8382	35.2273	35.4344	41.4396	48.4729	23.4251	77.5405	45.7107	44.8509	57.821	22.8793	39.3087	54.6296	42.9119	38.9281	19.9654	28.0548	39.9471	34.8383	44.1006	66.0441	28.4601	27.7091	28.3358	49.2	12.7485	5.80679	12.7585	7.31939	12.59	12.59	4.02193	6.01863	10.7197	10.7368	7.80173	7.49477	7.49477	18.6529	11.7094	7.68673	13.1135	10.2626
	20.6468	39.6768	54.7807	35.3097	23.3601	72.0209	61.4099	30.0875	42.2562	29.9698	47.2966	19.0676	68.0157	50.7331	57.0683	39.8541	29.0056	39.3087	44.7886	56.3946	45.7904	27.3795	24.3327	46.5679	54.9797	36.3294	32.1434	29.9913	27.1784	27.4556	41.6857	15.397	10.306	7.03919	5.19791	13.8384	13.8384	4.3028	5.85526	15.0745	9.26792	7.5438	7.48396	7.48396	11.1185	11.5099	10.3226	13.1135	12.8707
	20.8665	28.6176	34.4776	61.5107	29.5805	76.8062	48.9589	32.759	42.295	35.4353	63.7254	21.9814	69.3002	54.7562	49.7966	51.5928	29.8065	43.977	36.192	54.6621	46.3126	13.9174	34.4717	46.054	48.7166	21.4206	51.9345	39.5181	22.9008	18.0563	33.4495	14.1108	4.17574	8.01468	12.3117	13.0887	13.0887	4.98395	8.3875	13.0052	7.57248	11.9529	10.8423	10.8423	15.3467	12.9487	7.43893	12.4726	12.9268
	21.0861	28.6176	34.4776	58.8581	23.0116	82.8046	47.6958	16.6516	59.3245	22.8218	70.0484	25.4355	36.6308	60.2819	42.0393	33.9728	29.9913	27.1966	40.0265	67.3977	45.9574	18.6178	30.4973	32.1362	56.561	16.6059	50.7761	20.311	27.8702	23.4754	35.9442	14.1108	4.17574	7.51391	10.811	20.1341	20.1341	4.47726	5.9074	13.6163	11.8725	9.40549	8.55522	8.55522	12.5423	10.6587	13.1631	11.0098	12.2123
	21.3058	29.1757	27.0365	58.8581	30.3998	73.9313	55.1513	27.6231	42.9689	38.89	74.7324	28.9059	39.0899	60.2819	36.4776	38.4475	24.9517	35.0059	57.4332	60.7193	38.0703	30.8815	30.0037	62.8869	37.8012	27.5216	50.7761	29.6002	28.7389	20.0174	44.754	17.36	10.4278	7.51391	5.15639	20.3208	20.3208	3.79797	6.84939	11.1889	13.0571	8.68022	10.3911	10.3911	18.1898	9.82655	13.0941	7.90493	12.937
	21.5254	19.9504	25.7482	55.1449	20.8263	81.8569	43.1985	27.6231	42.9689	38.89	59.7944	23.0501	41.0855	49.152	39.4465	36.0767	34.3207	28.2557	51.1858	47.906	39.0787	24.3462	31.4296	83.1129	56.8098	25.2832	56.1615	35.5503	21.6387	16.5861	65.3319	5.09691	6.6775	7.95464	14.3165	14.8075	14.8075	3.79797	6.84939	11.1889	13.8715	6.54272	9.8048	9.8048	21.3884	13.9312	8.93513	9.4194	12.2084
	21.7451	16.1944	32.4708	49.4869	20.8263	82.1934	29.3451	26.0459	50.3231	56.785	68.5818	14.2059	43.0692	35.292	43.3424	45.4955	25.7953	42.4389	53.7175	63.5979	41.5964	24.3462	23.2761	72.495	47.001	28.2089	55.9988	32.7287	26.8774	27.1993	59.5878	4.57606	6.32799	6.50329	14.3165	12.6004	12.6004	2.69304	4.37798	8.62812	10.2571	8.11839	5.82236	5.82236	16.7424	10.3599	11.6879	13.0328	14.6596
	21.9647	21.1981	30.7206	41.7443	27.7085	80.3858	24.1088	20.9377	30.2959	40.5029	60.502	13.5707	31.6007	29.6604	40.955	44.0635	25.3384	46.9804	62.5671	59.3777	45.2437	16.6818	27.521	54.9468	47.001	24.9299	78.3053	32.7287	31.2183	26.0459	59.5878	6.3016	5.45191	7.07545	10.9237	9.76764	9.76764	3.45152	2.78599	15.1029	10.1075	4.22774	8.69571	8.69571	13.1109	10.9986	8.77966	16.1102	12.9804
	22.1843	41.2111	49.3761	36.4155	26.8373	51.515	18.6671	16.8467	35.268	57.9322	100	16.8213	19.3751	35.8573	52.6427	46.2643	37.0057	23.3512	67.0987	72.3008	62.1523	21.6405	23.3638	25.3531	56.3973	23.5746	59.165	56.0118	21.6096	31.3609	55.0018	6.6506	3.9366	7.55923	15.0085	10.3067	10.3067	4.40488	5.12357	12.2705	10.5932	6.18903	8.77136	8.77136	11.5278	14.1207	9.69375	13.8304	16.4689
	22.404	25.3421	42.124	30.5682	42.9093	40.3125	23.8798	25.5136	33.13	51.0477	79.0717	18.021	32.6035	41.0202	49.6546	33.7551	24.926	28.5579	85.4485	62.824	38.6907	15.2969	22.9616	40.0012	49.0571	27.8403	64.8693	75.8175	14.615	27.741	28.0649	10.3267	6.38777	4.2396	17.217	11.2326	11.2326	4.77731	9.15395	9.20596	15.1509	6.29246	9.03614	9.03614	12.1783	11.938	8.82408	8.69607	15.5489
	22.6237	25.3421	42.124	36.1982	41.2856	38.118	26.7624	17.73	47.8273	49.2739	65.6093	15.3835	52.6159	52.8194	53.5351	38.6278	42.8564	51.2143	65.1866	59.1527	35.1057	18.5087	17.5247	58.0633	57.0063	33.9336	51.2902	56.466	15.32	25.0399	67.898	10.3267	6.38777	6.54408	21.3828	10.2395	10.2395	4.66905	6.49484	11.2358	7.82125	5.70254	10.7639	10.7639	14.0414	7.0012	14.0164	14.867	16.2928
	22.8433	30.3954	47.5853	37.3405	41.2856	40.2396	31.994	13.5819	63.7974	70.5043	68.733	21.0961	67.4664	49.1848	58.6478	49.7236	26.1872	55.0367	67.5909	55.8831	36.8916	14.6205	28.1207	32.0641	52.4326	22.0887	50.2619	42.824	27.3131	24.7014	69.1522	8.29288	6.04363	5.93001	21.3828	12.4272	12.4272	3.7194	10.7529	9.43068	10.6258	8.15925	11.407	11.407	14.8254	10.1323	11.0614	10.1621	10.0036
	23.0629	36.2245	84.2616	26.9453	30.3905	46.5727	33.6206	18.0316	50.8832	68.7421	72.6852	34.0156	66.3717	58.4455	38.1127	72.7214	30.1624	67.7303	69.3808	61.8279	31.1114	22.1411	22.4643	31.0392	63.5444	35.1584	71.7777	39.3857	24.1709	22.3485	62.689	7.33267	7.65092	8.57891	15.5107	11.2281	11.2281	3.21766	9.10703	7.0477	9.49151	7.33183	7.10841	7.10841	19.144	18.1773	10.9106	12.9634	7.51289
	23.2826	36.2245	84.2616	35.0128	26.2535	54.7096	30.8489	25.0207	60.2867	100	59.1715	24.6633	67.1967	77.0963	50.4894	38.8965	30.2343	69.6584	66.9369	61.8279	23.0245	13.7843	23.3126	27.5981	63.1908	31.388	46.2758	37.4485	30.8143	30.2172	60.2135	7.33267	7.65092	7.93537	13.2884	8.35051	8.35051	3.70208	13.8882	10.6555	8.62677	6.95388	10.5491	10.5491	18.2372	8.68759	5.71712	19.1859	9.14102
	23.5022	28.2728	61.4817	39.3606	21.5714	55.5769	37.4947	15.7565	43.554	68.2249	57.3753	24.3769	60.8502	61.8612	42.022	44.8611	20.2201	78.956	70.0709	69.1865	31.3111	16.2929	19.6124	33.0408	63.109	27.6521	33.995	45.1283	38.7727	27.8788	49.8888	10.1974	5.18748	4.68373	11.2322	8.64319	8.64319	4.60285	9.75008	10.9987	10.3267	4.69891	14.7302	14.7302	10.5477	6.59314	5.06604	19.6994	16.4408
	23.7219	33.199	67.7263	87.0038	21.9421	46.2325	30.5208	25.8842	61.6733	44.992	64.4512	29.3414	60.8502	37.8524	58.1219	55.013	23.2404	46.2518	70.0709	53.9417	36.687	23.5686	51.7916	33.0408	54.9699	32.8278	68.2861	46.858	25.7156	30.6379	81.5956	12.3711	8.47104	4.43674	5.98877	8.07873	8.07873	3.35439	7.94605	10.5259	26.0713	11.1548	14.7302	14.7302	12.1438	5.90335	8.5225	24.1378	16.4408
	23.9415	24.0664	69.4225	100	21.9421	42.7725	32.8203	25.8842	61.6733	44.992	75.062	26.3974	54.0203	29.4762	55.4524	45.1809	24.0498	37.6167	46.0003	53.7355	31.2702	17.1558	29.3236	36.0612	49.8068	32.8278	64.2901	54.9319	29.5469	35.1743	69.6133	6.21479	5.35687	6.55088	5.98877	11.5671	11.5671	3.35439	7.94605	10.5259	40.966	9.0237	10.8517	10.8517	13.5395	5.04111	12.2396	21.1654	14.1785
	24.1612	24.0664	69.4225	74.4358	28.9578	42.9819	40.781	23.2995	44.1169	24.7944	78.6362	35.8324	54.5277	30.5139	57.3619	36.3114	24.4314	39.9914	66.7992	40.7027	33.8746	25.9734	21.8282	44.0133	57.134	27.0532	49.725	45.1072	37.5343	23.2335	76.4607	6.21479	5.35687	6.85791	16.0386	10.0962	10.0962	4.38508	14.5434	16.0894	28.3057	4.10006	8.37285	8.37285	12.5272	6.6533	10.4699	17.3825	13.1756
	24.3808	43.0966	63.1509	74.4358	18.1313	34.8393	33.6064	23.9679	17.3207	21.2867	67.9377	30.5957	56.3855	48.5173	52.3241	27.1698	31.9216	44.7501	100	43.2144	39.064	25.9734	20.0804	38.8742	53.3755	28.9269	52.6439	54.8476	28.7706	39.1498	49.1451	10.8015	4.12438	6.85791	16.26	7.27832	7.27832	3.57958	10.3497	7.39712	9.31827	5.32075	7.26646	7.26646	13.8734	8.93323	12.9106	12.303	11.5679
	24.6005	33.9338	49.6354	62.5455	32.9336	41.9089	34.7561	30.5607	29.7302	28.9354	64.0036	30.0109	72.6982	54.3695	39.3985	45.4326	43.3749	40.9412	52.7726	52.5734	38.7447	19.0945	30.3839	27.0902	58.4828	23.7819	52.6439	55.4222	29.4941	56.6596	72.3715	6.85079	7.32134	8.55398	10.0953	12.148	12.148	2.16099	7.88001	8.82691	7.58729	5.97451	11.3435	11.3435	18.3062	9.68618	9.64699	7.46254	8.59108
	25	33.9338	49.6354	61.2719	37.9103	42.5071	36.5126	20.9594	26.433	24.9138	47.7926	38.8208	67.1188	48.9751	50.5796	40.4646	42.3054	40.9412	56.8739	70.3433	30.9935	25.2304	24.8958	27.4689	39.4185	32.8777	42.2375	54.6521	29.5918	41.0795	69.8054	6.85079	7.32134	7.66686	24.2853	8.797	8.797	4.60471	10.4905	5.74261	10.7398	8.4657	8.6714	8.6714	17.9852	8.08602	6.72706	7.46254	15.0462
[truncated: 12 more columns]

## Sheet: Fig. 7
		Fig. 7.b Wound closure (%)								Fig. 7h radiance (ph/cm2/s/sr)
		Empty vector		CNKSR2 KO		SAMD12 KO				Empty vector #1					Empty vector #2					CNKSR2 KO #1					CNKSR2 KO #2					SAMD12 KO #1					SAMD12 KO #2					PBS
	CRISPR clone	1	2	1	2	1	2			souris 1	souris 2	souris 3	souris 4	souris 5	souris 1	souris 2	souris 3	souris 4	souris 5	souris 1	souris 2	souris 3	souris 4	souris 5	souris 1	souris 2	souris 3	souris 4	souris 5	souris 1	souris 2	souris 3	souris 4	souris 5	souris 1	souris 2	souris 3	souris 4	souris 5	souris 1	souris 2
		99.6743	99.9956	55.8453	53.0413	80.9365	66.6072		Week 1	1.03829e+07	1.15533e+07	1.04982e+07	1.18756e+07	1.20365e+07	1.38467e+07	1.24308e+07	1.01353e+07	1.38462e+07	1.34313e+07	1.34523e+07	1.34783e+07	1.18647e+07	1.22564e+07	1.37451e+07	1.20948e+07	1.28936e+07	1.10948e+07	1.25894e+07	1.21904e+07	1.23983e+07	1.24783e+07	1.11874e+07	1.21074e+07	1.28368e+07	1.21525e+07	12198425	1.09468e+07	1.10914e+07	1.12933e+07	1.14309e+07	1.16759e+07
		99.4626	92.7234	55.5392	51.9605	41.8395	56.1855		Week 2	1.93399e+07	2.21241e+07	1.74873e+07	1.68474e+07	1.97836e+07	2.07783e+07	1.78945e+07	1.7439e+07	2.21874e+07	2.44325e+07	1.24674e+07	1.19336e+07	1.52959e+07	1.24353e+07	1.56443e+07	1.53091e+07	1.23873e+07	1.35533e+07	1.00948e+07	1.56421e+07	1.43787e+07	1.44427e+07	1.39047e+07	1.30672e+07	1.42467e+07	1.33809e+07	1.34784e+07	1.23787e+07	1.32305e+07	1.37733e+07	1.23708e+07	1.13363e+07
		95.6478	95.5485	44.6674		62.8374	68.065		Week 3	4.39864e+07	4.11774e+07	5.69853e+07	3.81447e+07	3.89067e+07	3.41983e+07	3.37424e+07	4.55629e+07	38944623	3.54808e+07	1.83021e+07	1.81225e+07	1.88294e+07	1.6005e+07	1.62735e+07	1.49762e+07	1.65906e+07	1.43875e+07	1.31543e+07	1.56774e+07	1.44155e+07	1.53282e+07	1.27438e+07	1.44461e+07	1.47343e+07	1.48737e+07	1.41668e+07	1.46484e+07	1.31903e+07	1.30877e+07	1.14638e+07	1.24987e+07
		93.7025	93.5455		32.9463
		Fig. 7d Relative wound density (%)								Fig. 7j Number of external liver metastatic lesions per mouse
		Empty vector		CNKSR2 KO		SAMD12 KO					PBS	Empty vector		CNKSR2 KO		SAMD12 KO
	CRISPR clone	1	2	1	2	1	2			CRISPR clone	-	1	2	1	2	1	2
		88.12	89.86	33.68	28.31	19.85	24.47				0	79	40	12	16	8	10
		92.22	94.49	43.78	46.51	44.1	46.07				0	37	69	2	7	6	11
		89.65	86.24	49.22	42.7	47.44	39.29				0	56	52	6	14	4	11
												52	40	7	5	15	4
												50	36	7	9	4	7
		Fig. 7f Spheroid area D3/D0 (Fold change)
											0	35	28	16	4	7	4
		Empty vector		CNKSR2 KO		SAMD12 KO					0	19	20	10	2	2	3
	CRISPR clone	1	2	1	2	1	2				0	22	40	3	12	4	8
		3.15282	2.68117	1.55356	1.50118	1.45812	1.35139					28	30	6	15	10	12
		2.77179	3.59858	1.66492	1.77276	1.90042	1.85352					43	33	7	4	7	6
		2.40987	2.46713	1.79041	1.61572	1.83925	1.83286
										Fig. 7k Number of internal liver metastatic lesions per mouse
											PBS	Empty vector		CNKSR2 KO		SAMD12 KO
										CRISPR clone	-	1	2	1	2	1	2
											0	22	30	1	10	5	4
											0	27	23	1	0	1	2
											0	31	20	2	12	3	1
												15	27	2	2	5	1
												14	25	11	4	2	7
											0	17	7	4	0	2	4
											0	5	14	4	2	2	5
											0	12	21	7	6	7	1
												12	14	1	8	6	0
												24	20	3	1	2	0
											Fig. 7l Number of internal lung metastatic lesions per mouse
											PBS	Empty vector		CNKSR2 KO		SAMD12 KO
										CRISPR clone	-	1	2	1	2	1	2
											0	79.75	88.75	19.25	8.75	5.5	10.75
											0	70.5	114.75	13.25	13.75	9.5	14
											0	99.75	83.25	10.5	17.75	0	13.5
												38.5	55.75	8.75	10.75	42.25	29.75
												35.5	85	4.75	5	20.25	40.5
											0	71.75	27	7.25	7.5	17	13
											0	21	22.25	12	16.5	1.5	10
											0	28.5	27	17.5	13.25	2	24.25
												25.5	53.25	17.25	21.5	9.5	23
												54.5	31	6.75	12.75	3.25	17

## Sheet: Supplementary Fig. 2
	Supplementary Fig. 2a Relative mRNA levels
	shNT	shCNK1
	1.053	0.292
	0.959	0.41
	1.161	0.343
	Supplementary Fig. 2b Cell viability (fold change to day 0)
	U2OS
		no shRNA			snNT			shCNK1			shCNK2			shCNK3			shKRAS
	d0	1	1	1	1	1	1	1	1	1	1	1	1	1	1	1	1	1	1
	d1	2.38	1.7365	1.76833	2.59	1.68903	1.83634	2.56	1.55523	1.76497	2.19	1.64834	1.61123	2.16	1.78564	1.54699	1.47	0.987034	1.02816
	d2	4.85	3.41095	3.02428	5.45	3.36269	2.91351	5.07	3.15578	2.91786	4.4	3.08894	2.69742	4.52	3.58001	2.71656	2.53	1.71667	1.49123
	d3	7.94	7.98	7.31	8.7	7.79	6.42	8.17	7.42	6.48	7.12	7.36	6.01	7.17	8.17	6.18	3.98	3.97	3.22
	HOS
		no shRNA			snNT			shCNK1			shCNK2			shCNK3			shKRAS
	d0	1	1	1	1	1	1	1	1	1	1	1	1	1	1	1	1	1	1
	d1	2.02	1.80623	1.90231	2.16	1.74031	1.85021	2.03	1.83963	1.92466	1.88	1.78741	1.87342	1.86	1.759	1.8089	1.21	1.12	0.99645
	d2	3.93	3.81421	3.19698	4.21	3.88713	3.17154	4.1	4.01539	3.30342	3.51	3.91785	3.03908	3.23	3.96993	2.93597	1.43	2.11	1.89
	d3	6.48	8.84	7.68	7.02	8.9	7.56	7.02	8.92	7.83	6.61	8.84	7.57	6.36	9.27	7.7	2.81	4.25	4.19
	A549
		no shRNA			snNT			shCNK1			shCNK2			shCNK3			shKRAS
	d0	1	1	1	1	1	1	1	1	1	1	1	1	1	1	1	1	1	1
	d1	2.46	1.82669	1.77071	2.27	1.8403	1.83791	2.25	1.8932	1.82684	2.36	1.85861	1.94735	2.36	1.84301	1.83858	1.84	1.04541	1.08456
	d2	5.37	3.40574	3.81	5.42	3.34234	3.96	5.1	3.67777	3.87	5.43	3.49355	3.69	5.3	3.42956	3.62	3.07	2.39564	2.73
	d3	8.61	6.39	8.43	8.72	6.58	9.37	8.26	6.59	8.76	8.6	6.47	9.51	8.65	6.55	8.32	5.11	5.28	4.87
	A375
		no shRNA			snNT			shCNK1			shCNK2			shCNK3			shKRAS
	d0	1	1	1	1	1	1	1	1	1	1	1	1	1	1	1	1	1	1
	d1	4.32	2.69815	2.57729	4.19	2.68443	2.67259	4.42	2.70953	2.79565	4.03	2.70162	2.72286	3.68	2.47466	2.67784	2.29	1.2268	1.48608
	d2	7.91	5.03086	5.68	7.22	4.60379	5.79	7.53	4.83979	5.94	6.97	4.51347	5.78	6.74	4.21996	5.25	3.41	3.00617	2.91
	d3	10.4	10.12	11.76	10.92	9.67	11.84	11.33	9.7	12.35	10.81	9.43	12.35	9.97	8.69	11.48	5.57	7.78	5.15
	LN-229
		no shRNA			snNT			shCNK1			shCNK2			shCNK3			shKRAS
	d0	1	1	1	1	1	1	1	1	1	1	1	1	1	1	1	1	1	1
	d1	2.04	1.63173	1.71018	2.09	1.67925	1.71898	2.13	1.76441	1.80989	2.26	1.78265	1.79223	2.52	1.77089	1.77369	1.32	0.911413	0.944309
	d2	2.81	2.2126	2.11742	2.81	2.3768	2.0142	3.21	2.24204	2.19045	3.33	2.19639	2.19803	4.1	2.17261	2.1863	1.94	1.17588	1.36473
	d3	4.27	5.17	4.75	4.52	4.95	4.48	4.16	5.34	4.55	4.86	5.47	4.24	5.8	5.12	4.42	2.56	3.77	2.71
	MDA-MB-231
		no shRNA			snNT			shCNK1			shCNK2			shCNK3			shKRAS
	d0	1	1	1	1	1	1	1	1	1	1	1	1	1	1	1	1	1	1
	d1	2.51	1.5904	1.54693	2.74	1.52736	1.48643	2.5	1.44019	1.51508	2.9	1.77228	1.65161	2.98	1.65713	1.59811	1.75	0.728655	0.724246
	d2	4.07	3.02198	3	4.17	3.01799	2.98	3.88	2.8387	3.09	4.85	3.07168	3.49	4.64	3.08327	3.34	2.51	1.42144	1.42
	d3	5.82	5.01	4.88	6.09	4.93	4.53	5.64	4.75	4.78	6.67	5.73	5.25	6.77	5.17	5	3.72	2.87	2.68

## Sheet: Supplementary Fig. 4
	Supplementary Fig. 4a GTP-bound RAS (a.u.)							Supplementary Fig. 4c % cells at the migration front with fan-like protrusions
	no shRNA	shNT	shCNK1	shCNK2 #1	shCNK2 #2	shCNK3		shNT	shCNK2	shCNK2 + GFP-CNK2A	shCNK2 + GFP-CNK2B
	1.03	1	0.88	0.65	0.81	1.01		55.5556	36.5854	62.5	39.4737
	0.89	1	0.74	0.64	0.96	0.74		56.8182	27.2727	46.1538	27.7778
	1.28	1	1.05	1.21	1.09	1.27		63.1579	30.7692	57.5758	28.9474
	Supplementary Fig. 4d Protrusion width (mm)					Supplementary Fig. 4e % cells at the migration front with at least 2 protrusions
	shNT	shCNK2	shCNK2 + GFP-CNK2A	shCNK2 + GFP-CNK2B		shNT	shCNK2	shCNK2 + GFP-CNK2A	shCNK2 + GFP-CNK2B
	59.88	16.79	19.5	31.93		8.88889	24.3902	12.5	21.0526
	39.59	39.05	51.84	45.04		13.6364	22.7273	12.8205	30.5556
	40.14	17.2	35.45	12.13		15.7895	25.641	15.1515	23.6842
	62.49	20.85	36.97	18.23
	69.92	64.6	22.92	19.21		Supplementary Fig. 4g % cells at the migration front with fan-like protrusions
	63.76	33.34	17.37	12.5
	49.04	18.97	46.46	17.03		shNT	shCNK2
	41.79	15.99	38.7	15.84		55	24.3902
	29.31	31.34	34.21	28.04		54.717	28.8462
	35.37	22.24	36.37	17.8		51.8519	34
	22.4	25.05	47.25	57.69
	38.08	13.2	25.56	31.75		Supplementary Fig.4h pMLC2/MLC2 (fold change)
	56.28	24.74	87.99	26.6
	64.24	30.45	26.97	32.77		shNT	shCNK2	shCNK2 + GFP-CNK2A	shCNK2 + GFP-CNK2B
	35.43	19.11	35.72	17.71		1	1.89546	1.40498	2.38198
	19.65	30.46	38.76	28.13		1	1.93	0.937589	2.05902
	36.37	34.49	27.66	32.83		1	2.61577	1.53601	3.28328
	29.31	22.68	60.47	31.1
	40.38	19.67	41.29	13.96		Supplementary Fig. 4i pMLC2/MLC2 (fold change)
	46.6	22.42	23.66	30.47
	64.66	51.52	41.79	13.27			shNT			shCNK2
	62.39	64.39	35.38	8.34		Y-27632 (µM)	-	1	5	-	1	5
	43.62	36.56	44.32	18.07			1	0.67	0.77	1.9	0.64	0.17
	26.41	58.46	37.1	15.42			1	0.87	0.95	2.68	1.01	0.41
	60.08	17.37	47.4	17.8			1	0.64	0.33	2.07	0.92	0.48
	45.42	25.95	41.31	20.94
	27.82	13.91	50.59	23.59
	73.79	18.76	66.43	17.57
	56.33	16.04	50.75	42.62
	47.28	14.59	21.4	16.04
	52.39	58.16	31.38	23.09
	88.39	50.73	40.29	22.08
	30.05	39.75	50.88	60.44
	43.52	21.76	47.04	39.42
	50.06	20.43	80.06	32.91
	30.63	27.23	38.86	16.04
	60.21	13.96	61.18	19.56
	37.05	19.75	47.1	49.22
	62.13	42.85	44.38	17.37
	26.04	12.52	47.8	40.08
	41.7	33.6	57.47	41.08
	28.34	13.2	34.07	30.19
	32.56	26.07	39.49	16.73
	56.3	9.06	66.92	36.26
	33.41	32.62	28	32
	49.12	25.5	32.4	24.31
	52.83	22.75	29.51	11.95
	56.78	9.35	18.97	16.67
	28.49		57.55	19.38
			45.93	8.34
			54.4	38.58
			30.54	29.84
			29.48	38.22
			82.72	17.8
			25.01	11.99
			33.8	15.99
			55.26	23.09

## Sheet: Supplementary Fig. 5
	Supplementary Fig. 5c Relative mRNA levels
	MINK1			TNIK
	shNT	shMINK1		shNT	shTNIK
	0.92	0.165		0.911	0.176
	0.978	0.151		0.863	0.154
	0.899	0.137		1.039	0.175
	Supplementary Fig. 5g velocity (µm/min)
		shNT	shCNK2
	GFP-CNK2A	-	-	WT	E64R/E68R	∆QQD	G228S/M229S	L955P	TLK/AAA	∆PBM
		0.47	0.22	0.57	0.12	0.35	0.54	0.11	0.29	0.46
		0.5	0.3	0.7	0.12	0.4	0.45	0.19	0.38	0.53
		0.26	0.28	0.54	0.11	0.49	0.38	0.18	0.44	0.65
		0.4	0.21	0.6	0.24	0.32	0.49	0.22	0.37	0.43
		0.31	0.19	0.54	0.08	0.46	0.57	0.12	0.43	0.55
		0.35	0.2	0.47	0.13	0.46	0.45	0.11	0.37	0.67
		0.42	0.3	0.58	0.1	0.38	0.59	0.22	0.29	0.72
		0.27	0.25	0.39	0.25	0.31	0.4	0.18	0.88	0.49
		0.45	0.14	0.44	0.15	0.43	0.27	0.2	0.37	0.68
		0.38	0.3	0.49	0.16	0.34	0.44	0.11	0.35	0.55
		0.4	0.23	0.55	0.08	0.45	0.35	0.1	0.33	0.46
		0.43	0.15	0.52	0.06	0.55	0.29	0.16	0.4	0.67
		0.59	0.29	0.42	0.04	0.67	0.45	0.12	0.47	0.55
		0.49	0.33	0.38	0.08	0.63	0.5	0.14	0.5	0.5
		0.37	0.15	0.48	0.09	0.65	0.27	0.14	0.45	0.3
		0.79	0.18	0.28	0.14	0.56	0.35	0.19	0.63	0.79
		0.41	0.27	0.38	0.09	0.43	0.36	0.1	0.47	0.59
		0.44	0.17	0.35	0.04	0.34	0.4	0.15	0.46	0.43
		0.26	0.16	0.47	0.12	0.55	0.17	0.17	0.33	0.35
		0.4	0.16	0.28	0.08	0.4	0.25	0.09	0.35	0.46
		0.28	0.15	0.29	0.15	0.36	0.39	0.16	0.38	0.52
		0.39	0.3	0.52	0.08	0.27	0.3	0.15	0.41	0.53
		0.37	0.12	0.74	0.3	0.39	0.34	0.12	0.36	0.64
		0.68	0.06	0.54	0.16	0.27	0.45	0.11	0.45	0.49
		0.42	0.08	0.49	0.08	0.39	0.4	0.07	0.29	0.39
		0.16	0.06	0.56	0.09	0.46	0.21	0.1	0.43	0.47
		0.49	0.07	0.84	0.16	0.34	0.65	0.2	0.38	0.75
		0.43	0.12	0.76	0.09	0.35	0.2	0.1	0.56	0.64
		0.39	0.08	0.79	0.06	0.4	0.36	0.07	0.23	0.5
		0.42	0.13	0.71	0.11	0.41	0.49	0.14	0.2	0.49

[truncated: 5 more sheets: Supplementary Fig. 6, Supplementary Fig. 7, Supplementary Fig. 8, Supplementary Fig. 9, Supplementary Fig. 10]
